# Supplementary material for: “Candidatus Desulfobulbus rimicarensis,” an Uncultivated Deltaproteobacterial Epibiont from the Deep-Sea Hydrothermal Vent Shrimp Rimicaris exoculata
Source: Appl Environ Microbiol. 2020 Apr 1;86(8):e02549-19. doi: 10.1128/AEM.02549-19 (PMC7117923; doi:10.1128/AEM.02549-19)
Supplement: Supplemental file 1 [file AEM.02549-19-sd001.xlsx]

## Sheet: Figure S1
Fig.S1. Whole shrimp from the hydrothermal vent field “Deyin” on the South Mid-Atlantic Ridge. Theses shrimp individuals were characterized according to the body length, including juveniles (around 4 cm length), middle-aged individuals (around 5 cm length) and adults (around 6-7 cm length)

## Sheet: Figure S2
Fig.S2 Relative abundance of bacteria and archaea at the phylum and Proteobacteria-class levels in hydrothermal vent plume, Deposit and shrimp from the Deyin-1 vent field on the southern Mid-Atlantic Ridge. Abundant phyla or classes (abundance >1% of total sequences in at least one sample) in samples are listed in the legend. Minor taxa refer to taxa constituting <1% of the total sequences of a s…

## Sheet: Figure S3
Fig.S3.Fluorescence in situ hybridization (FISH) observation of SMAR Rimicaris exoculata gill branchiostegite epibionts. (A) Longitudinal view and (B) Transversal view of Scaphognathite setae from a SMAR shrimp with epibionts. Deltaproteobacterial epibiont in red, hybridized with probe DSB706. All cells were labelled with DAPI (blue).

## Sheet: Figure S4
Fig.S4. Assignment of assemble contigs to specific populations using ESOM. 1, Arcobacter nitrofigilis; 2, Campylobacter volucris; 3, Helicobacter felis; 4, Nautilia profundicola; 5, Nitratifractor salsuginis; 6, Nitratiruptor sp. SB155-2; 7, Sulfuricurvum kujiense; 8, Sulfurimonas autotrophica; 9, Sulfurimonas denitrificans; 10, Sulfurospirillum deleyianum DSM 6946; 11, Sulfurovum lithotrophicum;…

## Sheet: Figure S5
Fig.S5.Phylogenetic tree highlighting the position of Candidatus Desulfobulbus rimicarensis relative to other metagenome-assembled genomes (MAGs) from hydrothermal venting fluids and culturable Desulfobulbus species. The tree was constructed by the maximum-likelihood method using UBCGs (concatenated alignment of 92 core genes). Bootstrap values are given at branching points. Bar, 0.1 substitution…

## Sheet: Figure S6
Fig.S6. Wood-Ljungdahl (WL) pathway of reductive acetogenesis and energy conservation in Candidatus Desulfobulbus rimicarensis. The scheme is based on the presence of the corresponding gene homologs in the draft genome of strain DR15 (Supporting Information Table S1). Colors indicate the present and missing genes in WL pathway in this study: blue, detected genes; red, missing genes. Abbreviations…

## Sheet: Figure S7
Figure S7. Phylogenetic tree of AcsA of Candidatus Desulfobulbus rimicarensis and other bacterial strains.

## Sheet: Figure S8
Figure S8. Phylogenetic tree of formyltetrahydrofolate synthetase (FTHFS) of Candidatus Desulfobulbus rimicarensis and other bacterial strains.

## Sheet: Figure S9
Fig. S9. Phylogeny of [NiFe]-hydrogenase large subunit inferred with neigbor-joining method. Sequences in bold are from in this study. Bootstrap values (in %) were based on 1000 replicates. The scale bar represents 20% sequence divergence.

## Sheet: Table S1
Table S1. Hypothetical products of functional genes and their transcript abundance (FPKM) in the draft genome of Candidatus Desulfobulbus rimicarensis that were used to reconstruct the metabolic map (Fig. 3). Gene annotation was based on Rapid Annotation using Subsystem Technology (RAST) server, the NCBI Prokaryotic Genomes Automatic Annotation Pipeline (PGAAP), and was manually curated
Enzyme	Contig_id	Feature_id (RAST)	Location	FPKM	Start	Stop	Strand	Function
Central carbon metabolism
Glycolysis (Embden-Meyerhof pathway), glucose => pyruvate
GapA	contig_726	fig|6666666.180496.peg.2260	contig_726_52447_53451	210.06	52447	53451	+	NAD-dependent glyceraldehyde-3-phosphate dehydrogenase (EC 1.2.1.12)
GapA	contig_1081	fig|6666666.180496.peg.42	contig_1081_5554_6774	523.5	5554	6774	+	Glyceraldehyde-3-phosphate dehydrogenase
TpiA	contig_1081	fig|6666666.180496.peg.45	contig_1081_8431_9186	228.86	8431	9186	+	Triosephosphate isomerase (EC 5.3.1.1)
TpiA	contig_29562	fig|6666666.180496.peg.1229	contig_29562_3281_2601	449.5	3281	2601	-	Triosephosphate isomerase (EC 5.3.1.1)
Pgi	contig_726	fig|6666666.180496.peg.2214	contig_726_13266_14876	331.65	13266	14876	+	Glucose-6-phosphate isomerase (EC 5.3.1.9)
Pgk	contig_1081	fig|6666666.180496.peg.44	contig_1081_7222_8403	223.8	7222	8403	+	Phosphoglycerate kinase (EC 2.7.2.3)
Eno	contig_1546	fig|6666666.180496.peg.436	contig_1546_18889_17597	653.4	18889	17597	-	Enolase (EC 4.2.1.11)
Pyk	contig_4741	fig|6666666.180496.peg.1645	contig_4741_10058_11497	277.35	10058	11497	+	Pyruvate kinase (EC 2.7.1.40)
Pfk	contig_9815	fig|6666666.180496.peg.2825	contig_9815_5569_6660	89.7	5569	6660	+	6-phosphofructokinase (EC 2.7.1.11)
Fba	contig_15158	fig|6666666.180496.peg.379	contig_15158_2211_3491	454.33	2211	3491	+	Predicted Fructose-bisphosphate aldolase (EC 4.1.2.13)
Glk	contig_26154	fig|6666666.180496.peg.1085	contig_26154_4252_5235	57.3	4252	5235	+	Glucokinase (EC 2.7.1.2)
GpmI	contig_63982	fig|6666666.180496.peg.1994	contig_63982_4021_5604	121.17	4021	5604	+	2,3-bisphosphoglycerate-independent phosphoglycerate mutase (EC 5.4.2.1)
PTS system
PtsN	contig_8076	fig|6666666.180496.peg.2480	contig_8076_25286_24834	204.46	25286	24834	-	Phosphotransferase system
PtsI	contig_9708	fig|6666666.180496.peg.2812	contig_9708_8149_6497	41.39	8149	6497	-	Phosphoenolpyruvate-protein phosphotransferase of PTS system (EC 2.7.3.9)
ManC	contig_45317	fig|6666666.180496.peg.1597	contig_45317_2190_784	205.79	2190	784	-	Mannose-1-phosphate guanylyltransferase (GDP) (EC 2.7.7.22)
ManB	contig_45317	fig|6666666.180496.peg.1598	contig_45317_3704_2328	80.19	3704	2328	-	Phosphomannomutase (EC 5.4.2.8)
Gluconeogenesis (pyruvate => fructose-6-P)
PpsA	contig_703	fig|6666666.180496.peg.2163	contig_703_14185_11744	989.35	14185	11744	-	Phosphoenolpyruvate synthase (EC 2.7.9.2)
PpsA	contig_9708	fig|6666666.180496.peg.2810	contig_9708_5287_2810	130.67	5287	2810	-	Phosphoenolpyruvate synthase (EC 2.7.9.2)
PpsA	contig_43312	fig|6666666.180496.peg.1559	contig_43312_5088_7649	47.35	5088	7649	+	Phosphoenolpyruvate synthase (EC 2.7.9.2)
Fbp	contig_329	fig|6666666.180496.peg.1304	contig_329_12403_13413	278.29	12403	13413	+	Fructose-1,6-bisphosphatase, type I (EC 3.1.3.11)
PpdK	contig_28411	fig|6666666.180496.peg.1179	contig_28411_5363_1926	58.4	5363	1926	-	Pyruvate,phosphate dikinase (EC 2.7.9.1)
Glycogen biosynthesis & degradation
GlgA	contig_726	fig|6666666.180496.peg.2256	contig_726_49628_51262	75.36	49628	51262	+	Glycogen synthase, ADP-glucose transglucosylase (EC 2.4.1.21)
GlgB	contig_11393	fig|6666666.180496.peg.59	contig_11393_11166_9241	272.68	11166	9241	-	1,4-alpha-glucan (glycogen) branching enzyme, GH-13-type (EC 2.4.1.18)
GlgC	contig_37930	fig|6666666.180496.peg.1365	contig_37930_2055_787	54.63	2055	787	-	Glucose-1-phosphate adenylyltransferase (EC 2.7.7.27)
GlgC	contig_37930	fig|6666666.180496.peg.1366	contig_37930_2618_2052	131.47	2618	2052	-	Glucose-1-phosphate adenylyltransferase (EC 2.7.7.27)
GlgP	contig_5733	fig|6666666.180496.peg.1866	contig_5733_17273_15411	58.48	17273	15411	-	Glycogen phosphorylase (EC 2.4.1.1)
GlgP	contig_8534	fig|6666666.180496.peg.2552	contig_8534_22761_20236	42.71	22761	20236	-	Glycogen phosphorylase (EC 2.4.1.1)
NagZ	contig_1300	fig|6666666.180496.peg.193	contig_1300_9394_10422	163.85	9394	10422	+	Beta-hexosaminidase (EC 3.2.1.52)
PulA	contig_4034	fig|6666666.180496.peg.1414	contig_4034_20262_22322	171.18	20262	22322	+	Glycogen debranching enzyme (EC 3.2.1.-)
MalQ	contig_19033	fig|6666666.180496.peg.764	contig_19033_191_1747	114.56	191	1747	+	4-alpha-glucanotransferase (amylomaltase) (EC 2.4.1.25)
PFOR / TCA cycle
GltA	contig_1540	fig|6666666.180496.peg.413	contig_1540_18668_19834	1468.57	18668	19834	+	Citrate synthase (si) (EC 2.3.3.1)
GltA	contig_6778	fig|6666666.180496.peg.2096	contig_6778_2008_761	122.32	2008	761	-	Citrate synthase (si) (EC 2.3.3.1)
AcnA	contig_2503	fig|6666666.180496.peg.1030	contig_2503_28107_26176	626.51	28107	26176	-	Aconitate hydratase (EC 4.2.1.3)
AcnA	contig_4357	fig|6666666.180496.peg.1563	contig_4357_62_592	28.34	62	592	+	Aconitate hydratase (EC 4.2.1.3)
AcnA	contig_39461	fig|6666666.180496.peg.1372	contig_39461_2260_32	18.22	2260	32	-	Aconitate hydratase (EC 4.2.1.3)
SucA	contig_97205	fig|6666666.180496.peg.2818	contig_97205_3103_788	11.67	3103	788	-	2-oxoglutarate dehydrogenase E1 component (EC 1.2.4.2)
SucC	contig_17890	fig|6666666.180496.peg.588	contig_17890_3984_5141	168.53	3984	5141	+	Succinyl-CoA ligase [ADP-forming] beta chain (EC 6.2.1.5)
SucD	contig_17890	fig|6666666.180496.peg.592	contig_17890_5941_6810	196.33	5941	6810	+	Succinyl-CoA ligase [ADP-forming] alpha chain (EC 6.2.1.5)
SdhA	contig_1350	fig|6666666.180496.peg.236	contig_1350_15296_15409	0	15296	15409	+	Succinate dehydrogenase flavoprotein subunit (EC 1.3.99.1)
SdhB	contig_1350	fig|6666666.180496.peg.235	contig_1350_15213_14554	155.15	15213	14554	-	Succinate dehydrogenase iron-sulfur protein (EC 1.3.99.1)
SdhC	contig_79005	fig|6666666.180496.peg.2437	contig_79005_2341_1691	225.06	2341	1691	-	Succinate dehydrogenase cytochrome b subunit
FumA	contig_23721	fig|6666666.180496.peg.959	contig_23721_9234_7612	160.33	9234	7612	-	Fumarate hydratase class I, aerobic (EC 4.2.1.2)
FumC	contig_63072	fig|6666666.180496.peg.1962	contig_63072_4456_3371	64.45	4456	3371	-	Fumarate hydratase class II (EC 4.2.1.2)
MaeA	contig_1350	fig|6666666.180496.peg.223	contig_1350_1351_3087	149.38	1351	3087	+	NAD-dependent malic enzyme (EC 1.1.1.38)
Icd	contig_4020	fig|6666666.180496.peg.1388	contig_4020_7226_8440	320.32	7226	8440	+	Isocitrate dehydrogenase [NADP] (EC 1.1.1.42)
Mdh	contig_8649	fig|6666666.180496.peg.2571	contig_8649_3660_2689	290.3	3660	2689	-	Malate dehydrogenase (EC 1.1.1.37)
PorA	contig_17765	fig|6666666.180496.peg.578	contig_17765_1089_4664	1395.16	1089	4664	+	Pyruvate-flavodoxin oxidoreductase (EC 1.2.7.-)
Pentose phosphate pathway,fructose 6P => ribose 5P
Rpe	contig_726	fig|6666666.180496.peg.2213	contig_726_12411_13097	890.29	12411	13097	+	Ribulose-phosphate 3-epimerase (EC 5.1.3.1)
RpiB	contig_1546	fig|6666666.180496.peg.429	contig_1546_12763_13188	549.66	12763	13188	+	Ribose 5-phosphate isomerase B (EC 5.3.1.6)
Gnd	contig_4053	fig|6666666.180496.peg.1459	contig_4053_4103_2655	190.03	4103	2655	-	6-phosphogluconate dehydrogenase, decarboxylating (EC 1.1.1.44)
Tkt	contig_4650	fig|6666666.180496.peg.1621	contig_4650_14239_16173	260.04	14239	16173	+	Transketolase (EC 2.2.1.1)
TalA	contig_6778	fig|6666666.180496.peg.2107	contig_6778_13962_13318	1841.95	13962	13318	-	Transaldolase (EC 2.2.1.2)
Zwf	contig_8534	fig|6666666.180496.peg.2551	contig_8534_20246_18783	65.8	20246	18783	-	Glucose-6-phosphate 1-dehydrogenase (EC 1.1.1.49)
NagB	contig_8534	fig|6666666.180496.peg.2550	contig_8534_18780_18085	20.89	18780	18085	-	6-phosphogluconolactonase (EC 3.1.1.31)
PrsA	contig_2100	fig|6666666.180496.peg.844	contig_2100_3165_4085	169.21	3165	4085	+	Ribose-phosphate pyrophosphokinase (EC 2.7.6.1)
PrsA	contig_16865	fig|6666666.180496.peg.533	contig_16865_11727_12665	376.62	11727	12665	+	Ribose-phosphate pyrophosphokinase (EC 2.7.6.1)
Methylmalonyl-CoA pathway
Sbm	contig_5079	fig|6666666.180496.peg.1706	contig_5079_3763_5487	95.03	3763	5487	+	Methylmalonyl-CoA mutase (EC 5.4.99.2)
Sbm	contig_17890	fig|6666666.180496.peg.594	contig_17890_7167_7580	189.57	7167	7580	+	B12 binding domain of Methylmalonyl-CoA mutase (EC 5.4.99.2)
MMCE	contig_18031	fig|6666666.180496.peg.596	contig_18031_845_438	77.17	845	438	-	Methylmalonyl-CoA epimerase (EC 5.1.99.1)
Acetate assimilation
Accs	contig_944	fig|6666666.180496.peg.2759	contig_944_7946_10051	32.19	7946	10051	+	Acetyl-CoA synthetase (ADP-forming) alpha and beta chains
Acs	contig_6676	fig|6666666.180496.peg.2048	contig_6676_12353_14335	808.53	12353	14335	+	Acetyl-coenzyme A synthetase(AMP-forming) (EC 6.2.1.1)
ActP	contig_6676	fig|6666666.180496.peg.2056	contig_6676_18379_20205	2812.27	18379	20205	+	Acetate permease ActP
PrpE	contig_17890	fig|6666666.180496.peg.587	contig_17890_2069_3967	171.99	2069	3967	+	propionyl-CoA synthetase(EC6.2.1.17)
Pyruvate-oxaloacetate
PycA	contig_18593	fig|6666666.180496.peg.673	contig_18593_2566_1124	668.01	2566	1124	-	Pyruvate carboxylase (EC 6.4.1.1)
PycB	contig_3813	fig|6666666.180496.peg.1371	contig_3813_3975_3079	395.7	3975	3079	-	Pyruvate carboxylase subunit B (biotin-containing) (EC 6.4.1.1)
Homoacetogenesis
Reductive acetyl-CoA pathway (Wood-Ljungdahl pathway)
Fhs	contig_9035	fig|6666666.180496.peg.2685	contig_9035_3964_5727	1996.07	3964	5727	+	Formyltetrahydrofolate synthetase (FTHFS) [EC 6.3.4.3]
FolD	contig_7403	fig|6666666.180496.peg.2335	contig_7403_11368_12255	544.06	11368	12255	+	Methylenetetrahydrofolate dehydrogenase (NADP+) (EC 1.5.1.5)
MetF	contig_7403	fig|6666666.180496.peg.2337	contig_7403_14428_17106	776.47	14428	17106	+	5,10-methylenetetrahydrofolate reductase (EC 1.5.1.20)
MetF	contig_2503	fig|6666666.180496.peg.1026	contig_2503_23662_21776	230.83	23662	21776	-	5,10-methylenetetrahydrofolate reductase (EC 1.5.1.20)
AcsB	contig_7403	fig|6666666.180496.peg.2336	contig_7403_12344_14332	607.92	12344	14332	+	acetyl-CoA decarbonylase/synthase complex subunit alpha (EC 2.3.1.169)
AcsA	contig_7403	fig|6666666.180496.peg.2338	contig_7403_17171_19378	803.23	17171	19378	+	CO dehydrogenase/acetyl-CoA synthase, acetyl-CoA synthase subunit (EC 2.3.1.169)
AcsC	contig_7403	fig|6666666.180496.peg.2339	contig_7403_19493_20842	818.82	19493	20842	+	Acetyl-CoA synthase corrinoid iron-sulfur protein, gamma subunit(EC 2.3.1.169)
AcsB	contig_10667	fig|6666666.180496.peg.21	contig_10667_9692_11569	94.24	9692	11569	+	acetyl-CoA decarbonylase/synthase complex subunit alpha (EC 2.3.1.169)
AcsE	contig_726	fig|6666666.180496.peg.2263	contig_726_54614_55510	1756.92	54614	55510	+	5-methyltetrahydrofolate:corrinoid iron-sulfur protein methyltransferase
AcsF	contig_18654	fig|6666666.180496.peg.680	contig_18654_849_1607	246.86	849	1607	+	CO dehydrogenase accessory protein CooC (nickel insertion)
FAU1	contig_726	fig|6666666.180496.peg.2207	contig_726_5634_5203	72.08	5634	5203	-	5-formyltetrahydrofolate cyclo-ligase (EC 6.3.3.2)
Cah	contig_726	fig|6666666.180496.peg.2261	contig_726_53556_54290	944.26	53556	54290	+	Carbonic anhydrase (EC 4.2.1.1)
Hydrogen-dependent carbon dioxide reductase (HDCR)
FdhA	contig_7403	fig|6666666.180496.peg.2340	contig_7403_23049_23474	580.97	23049	25172	+	Formate dehydrogenase, alpha subunit
FdhD	contig_11393	fig|6666666.180496.peg.56	contig_11393_4746_5552	106.53	4746	5552	+	Formate dehydrogenase chain D (EC 1.2.1.2)
FdhF2	contig_6418	fig|6666666.180496.peg.2013	contig_6418_12893_13300	733.07	12893	13300	+	CoB--CoM-reducing hydrogenase (Sec) delta subunit
FdhF2	contig_7403	fig|6666666.180496.peg.2342	contig_7403_28334_28933	1233.16	28334	28933	+	CoB--CoM-reducing hydrogenase (Sec) delta subunit
Acetate formation from acetyl-CoA (The ack-pta pathway)
Pta	contig_3200	fig|6666666.180496.peg.1279	contig_3200_1238_3349	38.52	1238	3349	+	Phosphate acetyltransferase (EC 2.3.1.8)
AckA	contig_3200	fig|6666666.180496.peg.1280	contig_3200_3346_4560	11.44	3346	4560	+	Acetate kinase (EC 2.7.2.1)
Energy conservation
Membrane-bound electron-transfer complexes
nuoABCDHIJKLMN (11 subunits) homologs,Respiratory Complex I
NuoN	contig_197	fig|6666666.180496.peg.793	contig_197_3736_2321	1177.82	3736	2321	-	NADH-ubiquinone oxidoreductase chain N (EC 1.6.5.3)
NuoM	contig_197	fig|6666666.180496.peg.794	contig_197_5575_4088	748.48	5575	4088	-	NADH-ubiquinone oxidoreductase chain M (EC 1.6.5.3)
NuoL	contig_197	fig|6666666.180496.peg.795	contig_197_7505_5706	1098.51	7505	5706	-	NADH-ubiquinone oxidoreductase chain L (EC 1.6.5.3)
NuoL	contig_197	fig|6666666.180496.peg.797	contig_197_9252_7786	542	9252	7786	-	NADH-ubiquinone oxidoreductase chain L (EC 1.6.5.3)
NuoK	contig_197	fig|6666666.180496.peg.798	contig_197_9584_9255	250.28	9584	9255	-	NADH-ubiquinone oxidoreductase chain K (EC 1.6.5.3)
NuoJ	contig_197	fig|6666666.180496.peg.799	contig_197_10101_9589	589.67	10101	9589	-	NADH-ubiquinone oxidoreductase chain J (EC 1.6.5.3)
NuoI	contig_197	fig|6666666.180496.peg.800	contig_197_10559_10098	366.28	10559	10098	-	NADH-ubiquinone oxidoreductase chain I (EC 1.6.5.3)
NuoH	contig_197	fig|6666666.180496.peg.801	contig_197_11518_10556	366.52	11518	10556	-	NADH-ubiquinone oxidoreductase chain H (EC 1.6.5.3)
NuoD	contig_197	fig|6666666.180496.peg.802	contig_197_12657_11515	585.89	12657	11515	-	NADH-ubiquinone oxidoreductase chain D (EC 1.6.5.3)
NuoC	contig_197	fig|6666666.180496.peg.803	contig_197_13115_12657	201.32	13115	12657	-	NADH-ubiquinone oxidoreductase chain C (EC 1.6.5.3)
NuoB	contig_197	fig|6666666.180496.peg.804	contig_197_13654_13124	538.41	13654	13124	-	NADH-ubiquinone oxidoreductase chain B (EC 1.6.5.3)
NuoA	contig_197	fig|6666666.180496.peg.805	contig_197_14073_13624	103.03	14073	13624	-	NADH ubiquinone oxidoreductase chain A (EC 1.6.5.3)
NuoM	contig_7881	fig|6666666.180496.peg.2424	contig_7881_2864_1353	5479.42	2864	1353	-	NADH-ubiquinone oxidoreductase chain M (EC 1.6.5.3)
NuoL	contig_7881	fig|6666666.180496.peg.2425	contig_7881_4940_3000	4555.62	4940	3000	-	NADH-ubiquinone oxidoreductase chain L (EC 1.6.5.3)
NuoK	contig_7881	fig|6666666.180496.peg.2426	contig_7881_5584_5282	2287.68	5584	5282	-	NADH-ubiquinone oxidoreductase chain K (EC 1.6.5.3)
NuoJ	contig_7881	fig|6666666.180496.peg.2427	contig_7881_6116_5589	4563.57	6116	5589	-	NADH-ubiquinone oxidoreductase chain J (EC 1.6.5.3)
NuoI	contig_7881	fig|6666666.180496.peg.2428	contig_7881_6756_6130	5492.49	6756	6130	-	NADH-ubiquinone oxidoreductase chain I (EC 1.6.5.3)
NuoH	contig_7881	fig|6666666.180496.peg.2429	contig_7881_7742_6774	4513.86	7742	6774	-	NADH-ubiquinone oxidoreductase chain H (EC 1.6.5.3)
NuoD	contig_7881	fig|6666666.180496.peg.2430	contig_7881_9015_7789	5977.73	9015	7789	-	NADH-ubiquinone oxidoreductase chain D (EC 1.6.5.3)
NuoC	contig_7881	fig|6666666.180496.peg.2431	contig_7881_9623_9018	3877.72	9623	9018	-	NADH-ubiquinone oxidoreductase chain C (EC 1.6.5.3)
NuoB	contig_7881	fig|6666666.180496.peg.2432	contig_7881_10126_9605	4797.25	10126	9605	-	NADH-ubiquinone oxidoreductase chain B (EC 1.6.5.3)
NuoA	contig_7881	fig|6666666.180496.peg.2433	contig_7881_10488_10114	3247.2	10488	10114	-	NADH ubiquinone oxidoreductase chain A (EC 1.6.5.3)
ATP synthase (F-ATPase)
ATP-synt_I	contig_726	fig|6666666.180496.peg.2239	contig_726_37176_37625	1511.11	37176	37625	+	FIG048548: ATP synthase protein I2
AtpB	contig_726	fig|6666666.180496.peg.2240	contig_726_37638_38360	5188.41	37638	38360	+	ATP synthase F0 sector subunit a
AtpE	contig_726	fig|6666666.180496.peg.2241	contig_726_38442_38702	46653.8	38442	38702	+	ATP synthase F0 sector subunit c
AtpF	contig_6676	fig|6666666.180496.peg.2073	contig_6676_35823_36254	3279.7	35823	36254	+	ATP synthase F0 sector subunit b' (EC 3.6.3.14)
AtpF	contig_6676	fig|6666666.180496.peg.2074	contig_6676_36251_37018	4067.62	36251	37018	+	ATP synthase F0 sector subunit b (EC 3.6.3.14)
AtpH	contig_6676	fig|6666666.180496.peg.2075	contig_6676_37015_37563	3764.29	37015	37563	+	ATP synthase delta chain (EC 3.6.3.14)
AtpA	contig_6676	fig|6666666.180496.peg.2076	contig_6676_37568_39091	8571.23	37568	39091	+	ATP synthase alpha chain (EC 3.6.3.14)
AtpG	contig_6676	fig|6666666.180496.peg.2077	contig_6676_39110_39991	11591.4	39110	39991	+	ATP synthase gamma chain (EC 3.6.3.14)
AtpD	contig_6676	fig|6666666.180496.peg.2078	contig_6676_40037_41458	9516.51	40037	41458	+	ATP synthase beta chain (EC 3.6.3.14)
AtpC	contig_6676	fig|6666666.180496.peg.2079	contig_6676_41491_41907	10261.7	41491	41907	+	ATP synthase epsilon chain (EC 3.6.3.14)
Na(+)-translocating NADH-quinone reductase
NqrA	contig_1902	fig|6666666.180496.peg.758	contig_1902_7194_8507	126.38	7194	8507	+	Na(+)-translocating NADH-quinone reductase subunit A (EC 1.6.5.-)
NqrB	contig_1902	fig|6666666.180496.peg.759	contig_1902_8620_9828	379.5	8620	9828	+	Na(+)-translocating NADH-quinone reductase subunit B (EC 1.6.5.-)
NqrC	contig_1902	fig|6666666.180496.peg.760	contig_1902_9821_10606	182.75	9821	10606	+	Na(+)-translocating NADH-quinone reductase subunit C (EC 1.6.5.-)
NqrD	contig_1902	fig|6666666.180496.peg.761	contig_1902_10599_11222	401.18	10599	11222	+	Na(+)-translocating NADH-quinone reductase subunit D (EC 1.6.5.-)
NqrE	contig_1902	fig|6666666.180496.peg.762	contig_1902_11222_11833	265.31	11222	11833	+	Na(+)-translocating NADH-quinone reductase subunit E (EC 1.6.5.-)
NqrF	contig_99296	fig|6666666.180496.peg.2882	contig_99296_3564_2689	162.39	3564	2689	-	Na(+)-translocating NADH-quinone reductase subunit F (EC 1.6.5.-)
NAD(P) transhydrogenase
PntA	contig_2503	fig|6666666.180496.peg.1039	contig_2503_37668_37366	167.39	37668	37366	-	NAD(P) transhydrogenase alpha subunit (EC 1.6.1.2)
PntA	contig_2503	fig|6666666.180496.peg.1040	contig_2503_38813_37677	368.24	38813	37677	-	NAD(P) transhydrogenase alpha subunit (EC 1.6.1.2)
PntB	contig_2503	fig|6666666.180496.peg.1038	contig_2503_37369_35987	409.11	37369	35987	-	NAD(P) transhydrogenase subunit beta (EC 1.6.1.2)
QmoABC complex
QmoA	contig_14226	fig|6666666.180496.peg.298	contig_14226_5700_4447	7678.22	5700	4447	-	Heterodisulfide reductase subunit A
QmoB	contig_14226	fig|6666666.180496.peg.297	contig_14226_4435_2180	8970.78	4435	2180	-	Heterodisulfide reductase subunit A
QmoC	contig_14226	fig|6666666.180496.peg.296	contig_14226_2055_850	12364.4	2055	850	-	Heterodisulfide reductase, subunit E
frhDGA-HdrCBA/MvhD complex(Cytoplasmic heterodisulfide reductase-like proteins)
HdrA	contig_6316	fig|6666666.180496.peg.1968	contig_6316_6648_6827,contig_6316_6831_9707	43.9	6648	9707	+	Heterodisulfide reductase, subunit A
HdrA	contig_7403	fig|6666666.180496.peg.2341	contig_7403_25254_25427,contig_7403_25431_28292	972.6	25254	28292	+	Heterodisulfide reductase, subunit A
HdrB	contig_6316	fig|6666666.180496.peg.1967	contig_6316_5156_6079,contig_6316_6083_6661	36.58	5156	6661	+	CoB--CoM heterodisulfide reductase subunit B (EC 1.8.98.1)
FrhA	contig_6316	fig|6666666.180496.peg.1971	contig_6316_11107_12453,contig_6316_12457_12555	47.61	11107	12555	+	Methyl-viologen-reducing hydrogenase, ubunit alpha
FrhD/FlpD	contig_6316	fig|6666666.180496.peg.1969	contig_6316_9731_9925,contig_6316_9929_10156	0	9731	10156	+	Methyl-viologen-reducing hydrogenase subunit delta
FrhD	contig_6316	fig|6666666.180496.peg.1966	contig_6316_4638_5159	28.9	4638	5159	+	Coenzyme F420 hydrogenase
FrhG	contig_6316	fig|6666666.180496.peg.1970	contig_6316_10166_11104	30.13	10166	11104	+	Methyl viologen-reducing hydrogenase
Transfer of electrons from cytoplasmic reaction to the membrane menaquinone pool
GlpA	contig_3779	fig|6666666.180496.peg.1362	contig_3779_1796_477	41.92	1796	477	-	Glycerol-3-phosphate dehydrogenase (EC 1.1.5.3)
GpsA	contig_6326	fig|6666666.180496.peg.1988	contig_6326_2624_1584	229.26	2624	1584	-	Glycerol-3-phosphate dehydrogenase [NAD(P)+] (EC 1.1.1.94)
GlpA	contig_27551	fig|6666666.180496.peg.1145	contig_27551_3609_4334	19.94	3609	4334	+	Glycerol-3-phosphate dehydrogenase (EC 1.1.5.3)
GlpA	contig_27551	fig|6666666.180496.peg.1146	contig_27551_4331_5113	0	4331	5113	+	Glycerol-3-phosphate dehydrogenase (EC 1.1.5.3)
GlpA	contig_75439	fig|6666666.180496.peg.2399	contig_75439_1007_2473	56.28	1007	2473	+	Glycerol-3-phosphate dehydrogenase (EC 1.1.5.3)
Periplasmic cytochromes
Cytochrome c
CcsA/ResC	contig_15158	fig|6666666.180496.peg.382	contig_15158_6179_5328	167.37	6179	5328	-	Cytochrome c-type biogenesis protein CcsA/ResC
Ccs1/ResB	contig_15158	fig|6666666.180496.peg.383	contig_15158_7613_6234	330.04	7613	6234	-	Cytochrome c-type biogenesis protein Ccs1/ResB
DsbA	contig_41490	fig|6666666.180496.peg.1486	contig_41490_4276_3857,contig_41490_3853_3410	824.21	4276	3410	-	Periplasmic thiol:disulfide interchange protein DsbA
DsbD	contig_839	fig|6666666.180496.peg.2513	contig_839_10418_11116	270.33	10418	11116	+	Cytochrome c-type biogenesis protein DsbD, protein-disulfide reductase (EC 1.8.1.8)
DmsE	contig_42653	fig|6666666.180496.peg.1544	contig_42653_998_1546	354.61	998	1546	+	Cytochrome c family protein/decaheme c-type cytochrome, DmsE family; TIGR03508
DmsE	contig_42653	fig|6666666.180496.peg.1547	contig_42653_3875_5470	1030.48	3875	5470	+	Decaheme c-type cytochrome, DmsE family;
QcrA	contig_5755	fig|6666666.180496.peg.1875	contig_5755_8738_9172	71.49	8738	9172	+	QcrA/Ubiquinol-cytochrome C reductase iron-sulfur subunit (EC 1.10.2.2)
QcrB	contig_5755	fig|6666666.180496.peg.1876	contig_5755_9211_10122	62.19	9211	10122	+	QcrB/Ubiquinol--cytochrome c reductase, cytochrome B subunit (EC 1.10.2.2)
CydA	contig_266	fig|6666666.180496.peg.1110	contig_266_13194_11659	1287.12	13194	11659	-	Cytochrome d ubiquinol oxidase subunit I (EC 1.10.3.-)
CydB	contig_266	fig|6666666.180496.peg.1114	contig_266_15199_14045	1050.21	15199	14045	-	Cytochrome d ubiquinol oxidase subunit II (EC 1.10.3.-)
AppC	contig_553	fig|6666666.180496.peg.1810	contig_553_6802_4166	45.97	6802	4166	-	Cytochrome bd-type quinol oxidase, subunit 1
OmcA/MtrC	contig_4650	fig|6666666.180496.peg.1613	contig_4650_10769_9561	115	10769	9561	-	Decaheme c-type cytochrome, OmcA/MtrC family
Haem_bd	contig_5041	fig|6666666.180496.peg.1697	contig_5041_9429_9004	146.58	9429	9004	-	Cytochrome c, putative-cytochrome c
CcsB	contig_7391	fig|6666666.180496.peg.2319	contig_7391_11854_11108	444.46	11854	11108	-	C-type cytochrome biogenesis protein CcsB
Cytochrome c554	contig_12615	fig|6666666.180496.peg.135	contig_12615_11070_9649	232.58	11070	9649	-	Cytochrome c554 and c-prime; pfam13435
Sulfur disproportionation/Dissimilatory sulfate reduction
PhsA	contig_7881	fig|6666666.180496.peg.2435	contig_7881_13106_11022	3460.88	13106	11022	-	Thiosulfate reductase precursor (EC 1.-.-.-)
PhsA	contig_21567	fig|6666666.180496.peg.871	contig_21567_12345_10498	14.74	12345	10498	-	Thiosulfate reductase
PhsB	contig_7881	fig|6666666.180496.peg.2434	contig_7881_11005_10499	6365.77	11005	10499	-	Fe-S-cluster-containing hydrogenase components 1
PhsB	contig_21567	fig|6666666.180496.peg.870	contig_21567_10501_10043	100.66	10501	10043	-	Fe-S-cluster-containing hydrogenase components 1
DsrA	contig_726	fig|6666666.180496.peg.2215	contig_726_15094_16374	3429.13	15094	16374	+	Dissimilatory sulfite reductase, alpha subunit (EC 1.8.99.3)
DsrB	contig_726	fig|6666666.180496.peg.2216	contig_726_16433_17572	2974.38	16433	17572	+	Dissimilatory sulfite reductase, beta subunit (EC 1.8.99.3)
DsrC	contig_9697	fig|6666666.180496.peg.2801	contig_9697_12638_12958	8448.88	12638	12958	+	Sulfite reductase, dissimilatory-type gamma subunit (EC 1.8.99.3)
DsrD	contig_726	fig|6666666.180496.peg.2217	contig_726_17641_17886	3312.63	17641	17886	+	Dissimilatory sulfite reductase clustered protein DsrD
DsrJ	contig_2842	fig|6666666.180496.peg.1193	contig_2842_11641_12012,contig_2842_12016_12039	399.93	11641	12039	+	Sulfite reduction-associated complex DsrMKJOP multiheme protein DsrJ (=HmeF)
DsrK	contig_2842	fig|6666666.180496.peg.1192	contig_2842_10066_11613	682.67	10066	11613	+	Sulfite reduction-associated complex DsrMKJOP protein DsrK (=HmeD)
DsrM	contig_2842	fig|6666666.180496.peg.1191	contig_2842_8837_9871	502.07	8837	9871	+	Sulfite reduction-associated complex DsrMKJOP protein DsrM (= HmeC)
DsrN	contig_553	fig|6666666.180496.peg.1835	contig_553_31341_32693	112.32	31341	32693	+	Cobyrinic acid A,C-diamide synthase
DsrN	contig_18869	fig|6666666.180496.peg.738	contig_18869_115_1284	47.63	115	1284	+	Cobyrinic acid A,C-diamide synthase
DsrO	contig_2842	fig|6666666.180496.peg.1194	contig_2842_12039_12893	800.26	12039	12893	+	Sulfite reduction-associated complex DsrMKJOP iron-sulfur protein DsrO (=HmeA)
DsrP	contig_2842	fig|6666666.180496.peg.1195	contig_2842_12903_14078	698.71	12903	14078	+	Sulfite reduction-associated complex DsrMKJOP protein DsrP (= HmeB)
AprA	contig_14226	fig|6666666.180496.peg.299	contig_14226_7895_5880	49400.4	7895	5880	-	Adenylylsulfate reductase alpha-subunit (EC 1.8.99.2)
AprB	contig_14226	fig|6666666.180496.peg.300	contig_14226_8378_7956	50407.7	8378	7956	-	Adenylylsulfate reductase beta-subunit (EC 1.8.99.2)
SUL1/P	contig_6316	fig|6666666.180496.peg.1975	contig_6316_14846_17092	66.24	14846	17092	+	Sulfate permease
SUL1	contig_12352	fig|6666666.180496.peg.110	contig_12352_1770_559	68.82	1770	559	-	Sulfate permease
Sat	contig_1357	fig|6666666.180496.peg.242	contig_1357_6491_7048	25518.1	6491	7048	+	Sulfate adenylyltransferase (EC 2.7.7.4)
PspE	contig_91598	fig|6666666.180496.peg.2696	contig_91598_529_933	467.11	529	933	+	Rhodanese-related sulfurtransferase
Nitrogen metabolism
Nitrogen fixation
NtrY	contig_6753	fig|6666666.180496.peg.2084	contig_6753_861_3074	24.46	861	3074	+	Nitrogen regulation protein NtrY (EC 2.7.3.-)
NtrX	contig_6753	fig|6666666.180496.peg.2085	contig_6753_3141_4505	293.39	3141	4505	+	Nitrogen regulation protein NtrX
NifA	contig_8479	fig|6666666.180496.peg.2531	contig_8479_2916_1345	148.31	2916	1345	-	Nitrogenase (molybdenum-iron)-specific transcriptional regulator
NifS	contig_9035	fig|6666666.180496.peg.2683	contig_9035_1039_2229	292.11	1039	2229	+	Cysteine desulfurase NifS (EC 2.8.1.7)
NifU	contig_9035	fig|6666666.180496.peg.2682	contig_9035_203_1039	955.53	203	1039	+	Iron-sulfur cluster assembly scaffold protein NifU
NifH	contig_9416	fig|6666666.180496.peg.2735	contig_9416_11_700	0	11	700	+	Mo-nitrogenase iron protein subunit NifH
NifD	contig_9416	fig|6666666.180496.peg.2738	contig_9416_1532_3178	16.62	1532	3178	+	Nitrogenase (molybdenum-iron) alpha chain (EC 1.18.6.1)
NifK	contig_9416	fig|6666666.180496.peg.2739	contig_9416_3249_4622	20.09	3249	4622	+	Nitrogenase (molybdenum-iron) beta chain (EC 1.18.6.1)
NifB	contig_9416	fig|6666666.180496.peg.2740	contig_9416_4692_5819	0	4692	5819	+	Nitrogenase FeMo-cofactor synthesis FeS core scaffold and assembly protein NifB
Nif11	contig_9416	fig|6666666.180496.peg.2744	contig_9416_7139_7360	0	7139	7360	+	Nif11-like leader peptide family natural product precursor
NifE	contig_9416	fig|6666666.180496.peg.2745	contig_9416_7859_9247	19.87	7859	9247	+	Nitrogenase FeMo-cofactor scaffold and assembly protein
NifN	contig_9416	fig|6666666.180496.peg.2746	contig_9416_9244_10605	0	9244	10605	+	Nitrogenase FeMo-cofactor scaffold and assembly protein NifN
NifB	contig_9416	fig|6666666.180496.peg.2747	contig_9416_10656_11942	21.53	10656	11942	+	Nitrogenase FeMo-cofactor synthesis FeS core scaffold and assembly protein NifB
Ammonia assimilation
GlnA	contig_20308	fig|6666666.180496.peg.820	contig_20308_310_2490	2291.48	310	2490	+	Glutamine synthetase type III, GlnN (EC 6.3.1.2)
Glt	contig_10683	fig|6666666.180496.peg.29	contig_10683_4538_6064	557.6	4538	6064	+	ferredoxin-dependent glutamate synthase
GltB	contig_10683	fig|6666666.180496.peg.28	contig_10683_3330_4466	515.53	3330	4466	+	Glutamate synthase [NADPH] large chain (EC 1.4.1.13)
GltD	contig_10683	fig|6666666.180496.peg.30	contig_10683_6082_8442	869.8	6082	8442	+	Glutamate synthase [NADPH] small chain (EC 1.4.1.13)
GltD	contig_900	fig|6666666.180496.peg.2647	contig_900_4842_7643	33.6	4842	7643	+	Glutamate synthase [NADPH] small chain (EC 1.4.1.13)
GltD	contig_6676	fig|6666666.180496.peg.2080	contig_6676_42076_43494	106.84	42076	43494	+	Glutamate synthase [NADPH] small chain (EC 1.4.1.13)
GlnB	contig_9416	fig|6666666.180496.peg.2736	contig_9416_735_1091	136.15	735	1091	+	NifHD-Nitrogen regulatory protein P-II
GlnB	contig_9416	fig|6666666.180496.peg.2737	contig_9416_1088_1462	42.73	1088	1462	+	NifHD-Nitrogen regulatory protein P-II
GlnK	contig_5402	fig|6666666.180496.peg.1786	contig_5402_2859_2521	629.14	2859	2521	-	NifHD-Nitrogen regulatory protein P-II 1
GlnK	contig_6498	fig|6666666.180496.peg.2029	contig_6498_6416_6754	96.79	6416	6754	+	NifHD-Nitrogen regulatory protein P-II
AmtB	contig_5402	fig|6666666.180496.peg.1787	contig_5402_4168_2945	760.51	4168	2945	-	Ammonia channel protein AmtB
AmtB	contig_5402	fig|6666666.180496.peg.1788	contig_5402_5501_4287	263.12	5501	4287	-	Ammonia channel protein AmtB
AmtB	contig_6498	fig|6666666.180496.peg.2030	contig_6498_6812_8143,contig_6498_8147_8260	228.53	6812	8260	+	Ammonia channel protein AmtB
Urease
UreA	contig_4357	fig|6666666.180496.peg.1571	contig_4357_6933_6631	334.78	6933	6631	-	Urease gamma subunit (EC 3.5.1.5)
UreB	contig_4357	fig|6666666.180496.peg.1570	contig_4357_6619_6305	53.09	6619	6305	-	Urease beta subunit (EC 3.5.1.5)
UreC	contig_4357	fig|6666666.180496.peg.1569	contig_4357_6305_4602	176.45	6305	4602	-	Urease alpha subunit (EC 3.5.1.5)
UreD	contig_4357	fig|6666666.180496.peg.1572	contig_4357_7817_6975	101.59	7817	6975	-	Urease accessory protein UreD
UreE	contig_4357	fig|6666666.180496.peg.1568	contig_4357_4546_4094	136.3	4546	4094	-	Urease accessory protein UreE
UreF	contig_4357	fig|6666666.180496.peg.1567	contig_4357_4101_3427	151.31	4101	3427	-	Urease accessory protein UreF
UreG	contig_4357	fig|6666666.180496.peg.1566	contig_4357_3220_2600	142.36	3220	2600	-	Urease accessory protein UreG
UrtA	contig_4357	fig|6666666.180496.peg.1577	contig_4357_13450_12212	739.56	13450	12212	-	Urea ABC transporter, urea binding protein
UrtB	contig_4357	fig|6666666.180496.peg.1576	contig_4357_12061_10436	160.02	12061	10436	-	Urea ABC transporter, permease protein UrtB
UrtC	contig_4357	fig|6666666.180496.peg.1575	contig_4357_10432_9347	51.56	10432	9347	-	Urea ABC transporter, permease protein UrtC
UrtD	contig_4357	fig|6666666.180496.peg.1574	contig_4357_9347_8517	154.77	9347	8517	-	Urea ABC transporter, ATPase protein UrtD
UrtE	contig_4357	fig|6666666.180496.peg.1573	contig_4357_8512_7817	167.15	8512	7817	-	Urea ABC transporter, ATPase protein UrtE
Nitrate reduction
NirB	contig_16398	fig|6666666.180496.peg.501	contig_16398_4328_3684	227.4	4328	3684	-	Nitrite and sulphite reductase 4Fe-4S domain
NapG	contig_12491	fig|6666666.180496.peg.116	contig_12491_1879_1493	41.12	1879	1493	-	Ferredoxin-type protein NapG (periplasmic nitrate reductase)
NapD	contig_12491	fig|6666666.180496.peg.118	contig_12491_2444_2136	54.41	2444	2136	-	NapD protein
NapA	contig_12491	fig|6666666.180496.peg.119	contig_12491_4706_2448	95.82	4706	2448	-	Periplasmic nitrate reductase precursor (EC 1.7.99.4)
NapC	contig_12491	fig|6666666.180496.peg.121	contig_12491_5773_5207	78.88	5773	5207	-	cytochrome c nitrite reductase, small subunit/NapC/NirT cytochrome c family
NapD	contig_12491	fig|6666666.180496.peg.122	contig_12491_6172_5924	289.59	6172	5924	-	NapD protein
Hydrogen oxidization
HyaA	contig_25482	fig|6666666.180496.peg.1067	contig_25482_984_2066	206.84	984	2066	+	Uptake hydrogenase small subunit precursor (EC 1.12.99.6)
HyaB	contig_25482	fig|6666666.180496.peg.1068	contig_25482_2087_3787	168.74	2087	3787	+	[Ni/Fe] hydrogenase, group 1
HyaC	contig_25482	fig|6666666.180496.peg.1069	contig_25482_3819_4460	68.58	3819	4460	+	Ni,Fe-hydrogenase I cytochrome b subunit
HyaD	contig_25482	fig|6666666.180496.peg.1070	contig_25482_4521_5012	92.83	4521	5012	+	Hydrogenase maturation protease (EC 3.4.24.-)
HypC	contig_12907	fig|6666666.180496.peg.170	contig_12907_14822_14568	0	14822	14568	-	[NiFe] hydrogenase metallocenter assembly protein HypC
HybC	contig_12907	fig|6666666.180496.peg.174	contig_12907_19357_18365	28.37	19357	18365	-	Hydrogenase 2 large subunit
HypD	contig_12907	fig|6666666.180496.peg.169	contig_12907_14571_13459	0	14571	13459	-	[NiFe] hydrogenase metallocenter assembly protein HypD
HybD	contig_12907	fig|6666666.180496.peg.173	contig_12907_18349_17828	0	18349	17828	-	Hydrogenase maturation protease (EC 3.4.24.-)
HypE	contig_12907	fig|6666666.180496.peg.168	contig_12907_13449_12430	110.27	13449	12430	-	[NiFe] hydrogenase metallocenter assembly protein HypE
HypF	contig_12907	fig|6666666.180496.peg.171	contig_12907_17214_14869	5.76	17214	14869	-	[NiFe] hydrogenase metallocenter assembly protein HypF
HybA	contig_6316	fig|6666666.180496.peg.1964	contig_6316_3009_2008	0	3009	2008	-	Fe-S-cluster-containing hydrogenase components 1
HybB	contig_6316	fig|6666666.180496.peg.1963	contig_6316_1805_846	0	1805	846	-	Ni/Fe-hydrogenase 2 B-type cytochrome subunit
MvhA	contig_6316	fig|6666666.180496.peg.1971	contig_6316_11107_12453,contig_6316_12457_12555	47.61	11107	12555	+	methyl-viologen-reducing hydrogenase, ubunit alpha
MvhD	contig_6316	fig|6666666.180496.peg.1966	contig_6316_4638_5159	28.9	4638	5159	+	Hydrogenase maturation protease (EC 3.4.24.-)
MvhG	contig_6316	fig|6666666.180496.peg.1970	contig_6316_10166_11104	30.13	10166	11104	+	NAD-reducing hydrogenase subunit HoxY (EC 1.12.1.2)
HybO	contig_6316	fig|6666666.180496.peg.1965	contig_6316_4051_2990	26.4	4051	2990	-	Uptake hydrogenase small subunit precursor (EC 1.12.99.6)
HypB	contig_6316	fig|6666666.180496.peg.1978	contig_6316_17966_18670	61.8	17966	18670	+	[NiFe] hydrogenase nickel incorporation-associated protein HypB
HycG	contig_8534	fig|6666666.180496.peg.2542	contig_8534_10447_9677	186.65	10447	9677	-	Ni,Fe-hydrogenase III small subunit-hydrogenase
HycE	contig_8534	fig|6666666.180496.peg.2543	contig_8534_11986_10502	129.64	11986	10502	-	Ni,Fe-hydrogenase III large subunit-hydrogenase
HyfB	contig_8534	fig|6666666.180496.peg.2544	contig_8534_13449_11983	18.76	13449	11983	-	Formate hydrogenlyase subunit 3
HyfB	contig_8534	fig|6666666.180496.peg.2547	contig_8534_17033_15042	54.56	17033	15042	-	Formate hydrogenlyase subunit 3
HyfC	contig_8534	fig|6666666.180496.peg.2546	contig_8534_15045_14146	0	15045	14146	-	Formate hydrogenlyase subunit 4-hydrogenase
HyfE	contig_8534	fig|6666666.180496.peg.2545	contig_8534_14084_13446	45.96	14084	13446	-	Hydrogenase-4 membrane subunit HyfE
Amino acids biosynthesis and metabolism
Selenocysteyl-tRNA biosynthesis
SelA	contig_2503	fig|6666666.180496.peg.1055	contig_2503_56223_54808	165.48	56223	54808	-	L-seryl-tRNA(Sec) selenium transferase (EC 2.9.1.1)
SelB	contig_5311	fig|6666666.180496.peg.1754	contig_5311_2333_408	120.06	2333	408	-	Selenocysteine-specific translation elongation factor
SelD	contig_553	fig|6666666.180496.peg.1816	contig_553_10562_11470	0.08	10562	11470	+	Selenide,water dikinase (EC 2.7.9.3)
SelD	contig_553	fig|6666666.180496.peg.1815	contig_553_10415_11470	199.15	10415	11470	+	Selenide,water dikinase (EC 2.7.9.3)
SelD	contig_4357	fig|6666666.180496.peg.1565	contig_4357_2569_1445	198.62	2569	1445	-	Selenide,water dikinase (EC 2.7.9.3)
YqeC	contig_900	fig|6666666.180496.peg.2669	contig_900_30444_31205	0	30444	31205	+	Accessory protein YqeC in selenium-dependent molybdenum hydroxylase maturation
TrxB	contig_1300	fig|6666666.180496.peg.198	contig_1300_13921_13004	293.3	13921	13004	-	Thioredoxin reductase (EC 1.8.1.9)
SerS	contig_28944	fig|6666666.180496.peg.1216	contig_28944_10754_12058	190.94	10754	12058	+	Seryl-tRNA synthetase (EC 6.1.1.11)
Alanine biosynthesis
Alr	contig_1546	fig|6666666.180496.peg.430	contig_1546_13326_14585	374.27	13326	14585	+	Alanine racemase (EC 5.1.1.1)
Alr	contig_34663	fig|6666666.180496.peg.1334	contig_34663_16_696	107.02	16	696	+	Alanine racemase (EC 5.1.1.1)
AvtA	contig_7160	fig|6666666.180496.peg.2171	contig_7160_3850_5106	165.54	3850	5106	+	Valine--pyruvate aminotransferase (EC 2.6.1.66)
AvtA	contig_10205	fig|6666666.180496.peg.3	contig_10205_2773_2657	0	2773	2657	-	Valine--pyruvate aminotransferase (EC 2.6.1.66)
Valine, leucine and isoleucine biosynthesis
IlvB, IlvG, IlvI	contig_5755	fig|6666666.180496.peg.1869	contig_5755_4203_5903	393.72	4203	5903	+	Acetolactate synthase large subunit (EC 2.2.1.6)
IlvH, IlvN	contig_5755	fig|6666666.180496.peg.1870	contig_5755_6002_6484	505.82	6002	6484	+	Acetolactate synthase small subunit (EC 2.2.1.6)
IlvB,IlvG, IlvI	contig_26572	fig|6666666.180496.peg.1087	contig_26572_2903_1260	133.21	2903	1260	-	Acetolactate synthase large subunit (EC 2.2.1.6)
IlvC	contig_1595	fig|6666666.180496.peg.466	contig_1595_15384_13915	365.01	15384	13915	-	Ketol-acid reductoisomerase (EC 1.1.1.86)
IlvD	contig_6676	fig|6666666.180496.peg.2081	contig_6676_45387_43552	155.85	45387	43552	-	Dihydroxy-acid dehydratase (EC 4.2.1.9)
IlvE	contig_11733	fig|6666666.180496.peg.72	contig_11733_4665_3586	181.52	4665	3586	-	Branched-chain amino acid aminotransferase (EC 2.6.1.42)
LeuA	contig_16398	fig|6666666.180496.peg.496	contig_16398_18_1013	240.37	18	1013	+	2-isopropylmalate synthase (EC 2.3.3.13)
LeuB	contig_2100	fig|6666666.180496.peg.842	contig_2100_1731_2807	117.04	1731	2807	+	3-isopropylmalate dehydrogenase (EC 1.1.1.85)
LeuC	contig_9855	fig|6666666.180496.peg.2854	contig_9855_3196_4485	107.38	3196	4485	+	3-isopropylmalate dehydratase large subunit (EC 4.2.1.33)
LeuD	contig_9855	fig|6666666.180496.peg.2855	contig_9855_4512_5039	256.7	4512	5039	+	3-isopropylmalate dehydratase small subunit (EC 4.2.1.33)
SlyD	contig_2100	fig|6666666.180496.peg.847	contig_2100_6223_5516	61.51	6223	5516	-	FKBP-type peptidyl-prolyl cis-trans isomerase SlyD (EC 5.2.1.8)
CyaA/CyaB	contig_16398	fig|6666666.180496.peg.500	contig_16398_3653_2913	194.97	3653	2913	-	Adenylate cyclase (EC 4.6.1.1)
Proline biosynthesis, glutamate => proline
ProA	contig_4723	fig|6666666.180496.peg.1631	contig_4723_10818_9994	34.67	10818	9994	-	Gamma-glutamyl phosphate reductase (EC 1.2.1.41)
ProB	contig_15850	fig|6666666.180496.peg.456	contig_15850_13288_14472	58.74	13288	14472	+	Glutamate 5-kinase (EC 2.7.2.11)
ProC	contig_4053	fig|6666666.180496.peg.1458	contig_4053_2528_1716	105.68	2528	1716	-	Pyrroline-5-carboxylate reductase (EC 1.5.1.2)
GdhA	contig_12935	fig|6666666.180496.peg.182	contig_12935_6011_4662	81.88	6011	4662	-	NADP-specific glutamate dehydrogenase (EC 1.4.1.4)
YggS	contig_19406	fig|6666666.180496.peg.779	contig_19406_1832_2536	123.59	1832	2536	+	Hypothetical protein YggS, proline synthase co-transcribed bacterial homolog PROSC
Arginine biosynthesis (urea cycle)
ArgA	contig_34663	fig|6666666.180496.peg.1338	contig_34663_2973_3467	122.9	2973	3467	+	N-acetylglutamate synthase (EC 2.3.1.1)
ArgB	contig_8076	fig|6666666.180496.peg.2485	contig_8076_28282_28629	421.58	28282	28629	+	Acetylglutamate kinase (EC 2.7.2.8)
ArgC	contig_5231	fig|6666666.180496.peg.1731	contig_5231_9476_10516	134.86	9476	10516	+	N-acetyl-gamma-glutamyl-phosphate reductase (EC 1.2.1.38)
ArgE	contig_47883	fig|6666666.180496.peg.1667	contig_47883_4133_2925	115	4133	2925	-	Acetylornithine deacetylase (EC 3.5.1.16)
Cbk	contig_47883	fig|6666666.180496.peg.1666	contig_47883_2916_1966	118.88	2916	1966	-	Carbamate kinase (EC 2.7.2.2)
ArgF	contig_47883	fig|6666666.180496.peg.1665	contig_47883_1955_759	81.36	1955	759	-	Ornithine carbamoyltransferase (EC 2.1.3.3)
ArgF	contig_6778	fig|6666666.180496.peg.2118	contig_6778_24019_23099	615.31	24019	23099	-	Ornithine carbamoyltransferase (EC 2.1.3.3)
ArgG	contig_6778	fig|6666666.180496.peg.2117	contig_6778_23034_21838	534.63	23034	21838	-	Argininosuccinate synthase (EC 6.3.4.5)
ArgH	contig_6778	fig|6666666.180496.peg.2116	contig_6778_21829_20429	226.4	21829	20429	-	Argininosuccinate lyase (EC 4.3.2.1)
Aspartate and asparagine biosynthesis
YhdR	contig_5311	fig|6666666.180496.peg.1764	contig_5311_10491_11678	410.05	10491	11678	+	Aspartate aminotransferase (EC 2.6.1.1)
YhdR	contig_5440	fig|6666666.180496.peg.1801	contig_5440_4776_6839	124.9	4776	6839	+	Aspartate aminotransferase (EC 2.6.1.1)
YhdR	contig_7936	fig|6666666.180496.peg.2438	contig_7936_45_1262	387.94	45	1262	+	Aspartate aminotransferase (EC 2.6.1.1)
YhdR	contig_12615	fig|6666666.180496.peg.142	contig_12615_14968_16149	35.34	14968	16149	+	Aspartate aminotransferase (EC 2.6.1.1)
YhdR	contig_23260	fig|6666666.180496.peg.926	contig_23260_417_1619	393.07	417	1619	+	Aspartate aminotransferase (EC 2.6.1.1)
YhdR	contig_23721	fig|6666666.180496.peg.971	contig_23721_21615_20221	88.99	21615	20221	-	Aspartate aminotransferase (EC 2.6.1.1)
RacD	contig_18560	fig|6666666.180496.peg.667	contig_18560_4460_5158	0	4460	5158	+	Aspartate racemase (EC 5.1.1.13)
Asn	contig_2355	fig|6666666.180496.peg.938	contig_2355_883_2670	38.14	883	2670	+	Asparagine synthetase [glutamine-hydrolyzing] (EC 6.3.5.4)
Asn	contig_24100	fig|6666666.180496.peg.986	contig_24100_1136_3082	181.56	1136	3082	+	Asparagine synthetase [glutamine-hydrolyzing] (EC 6.3.5.4)
Lysine biosynthesis
Asd	contig_2100	fig|6666666.180496.peg.845	contig_2100_4177_5295	387.03	4177	5295	+	Aspartate-semialdehyde dehydrogenase (EC 1.2.1.11)
DapA	contig_6778	fig|6666666.180496.peg.2112	contig_6778_17050_16169	999.43	17050	16169	-	4-hydroxy-tetrahydrodipicolinate synthase (EC 4.3.3.7)
DapB	contig_6778	fig|6666666.180496.peg.2111	contig_6778_16084_15272	651.67	16084	15272	-	4-hydroxy-tetrahydrodipicolinate reductase (EC 1.17.1.8)
DapF	contig_6778	fig|6666666.180496.peg.2113	contig_6778_17899_17063	238.88	17899	17063	-	Diaminopimelate epimerase (EC 5.1.1.7)
DapL	contig_63	fig|6666666.180496.peg.1918	contig_63_6088_7311	329.17	6088	7311	+	L,L-diaminopimelate aminotransferase (EC 2.6.1.83)
LysA	contig_6778	fig|6666666.180496.peg.2114	contig_6778_19309_18038	512.22	19309	18038	-	Diaminopimelate decarboxylase (EC 4.1.1.20)
LysC	contig_23588	fig|6666666.180496.peg.943	contig_23588_1565_327	515.45	1565	327	-	Aspartokinase (EC 2.7.2.4)
Methionine and Threonine metabolism
MetH	contig_5440	fig|6666666.180496.peg.1798	contig_5440_2880_3659	18.43	2880	3659	+	5-methyltetrahydrofolate--homocysteine methyltransferase (EC 2.1.1.13)
MetK	contig_2503	fig|6666666.180496.peg.1025	contig_2503_21755_20592	574.67	21755	20592	-	S-adenosylmethionine synthetase (EC 2.5.1.6)
MetL	contig_2346	fig|6666666.180496.peg.933	contig_2346_2816_4135	157.21	2816	4135	+	Homoserine dehydrogenase (EC 1.1.1.3)
ThrC	contig_900	fig|6666666.180496.peg.2663	contig_900_24140_25396	77.25	24140	25396	+	Threonine synthase (EC 4.2.3.1)
AhcY	contig_2503	fig|6666666.180496.peg.1024	contig_2503_20516_19230	538.21	20516	19230	-	Adenosylhomocysteinase (EC 3.3.1.1)
Tdc	contig_47883	fig|6666666.180496.peg.1670	contig_47883_4864_6102	44.82	4864	6102	+	Threonine dehydratase (EC 4.3.1.19)
Tdc	contig_52735	fig|6666666.180496.peg.1742	contig_52735_2800_1826	245.94	2800	1826	-	Threonine dehydratase (EC 4.3.1.19)
Serine,Glycine and Cysteine biosynthesis
SerA	contig_2503	fig|6666666.180496.peg.1031	contig_2503_29570_28230	412.3	29570	28230	-	D-3-phosphoglycerate dehydrogenase (EC 1.1.1.95)
SerA	contig_16865	fig|6666666.180496.peg.530	contig_16865_8496_10094	102.85	8496	10094	+	D-3-phosphoglycerate dehydrogenase (EC 1.1.1.95)
SerB	contig_32592	fig|6666666.180496.peg.1282	contig_32592_1462_797	21.94	1462	797	-	Phosphoserine phosphatase (EC 3.1.3.3)
SerC	contig_23588	fig|6666666.180496.peg.945	contig_23588_2277_3359	349.05	2277	3359	+	Phosphoserine aminotransferase (EC 2.6.1.52)
GlyA	contig_1546	fig|6666666.180496.peg.430	contig_1546_13326_14585	374.27	13326	14585	+	Serine hydroxymethyltransferase (EC 2.1.2.1)
CysE	contig_4741	fig|6666666.180496.peg.1641	contig_4741_7093_6119	188.07	7093	6119	-	Serine acetyltransferase (EC 2.3.1.30)
CysK	contig_4741	fig|6666666.180496.peg.1640	contig_4741_6122_5202	76.91	6122	5202	-	Cysteine synthase (EC 2.5.1.47)
CysK	contig_900	fig|6666666.180496.peg.2664	contig_900_25437_26921	240.76	25437	26921	+	Cysteine synthase (EC 2.5.1.47)
Phenylalanine, tyrosine and tryptophan metabolism
AroA	contig_16032	fig|6666666.180496.peg.476	contig_16032_62_856	90.24	62	856	+	5-Enolpyruvylshikimate-3-phosphate synthase (EC 2.5.1.19)
AroC	contig_23721	fig|6666666.180496.peg.956	contig_23721_5420_4419	14.05	5420	4419	-	Chorismate synthase (EC 4.2.3.5)
AroC	contig_726	fig|6666666.180496.peg.2255	contig_726_48546_49631	141.79	48546	49631	+	Chorismate synthase (EC 4.2.3.5)
AroE	contig_2842	fig|6666666.180496.peg.1201	contig_2842_17870_18709	118.98	17870	18709	+	Shikimate 5-dehydrogenase I alpha (EC 1.1.1.25)
AroG2	contig_726	fig|6666666.180496.peg.2265	contig_726_56261_57610	542.47	56261	57610	+	2-keto-3-deoxy-D-arabino-heptulosonate-7-phosphate synthase II (EC 2.5.1.54)
AroK, AroL	contig_726	fig|6666666.180496.peg.2254	contig_726_47903_48475	103.93	47903	48475	+	Shikimate kinase I (EC 2.7.1.71)
AroK, AroL	contig_890	fig|6666666.180496.peg.2610	contig_890_7859_7323	27.98	7859	7323	-	Shikimate kinase I (EC 2.7.1.71)
AroK, AroL	contig_31130	fig|6666666.180496.peg.1269	contig_31130_823_314	59.37	823	314	-	Shikimate kinase I (EC 2.7.1.71)
AroQ	contig_2842	fig|6666666.180496.peg.1200	contig_2842_17181_17873	230.93	17181	17873	+	3-dehydroquinate dehydratase I (EC 4.2.1.10)
HisA	contig_2842	fig|6666666.180496.peg.1185	contig_2842_3817_4644	276.24	3817	4644	+	Phosphoribosylformimino-5-aminoimidazole carboxamide ribotide isomerase (EC 5.3.1.16)
Isc	contig_63	fig|6666666.180496.peg.1952	contig_63_41457_40906	135.54	41457	40906	-	Isochorismatase (EC 3.3.2.1)
Isc	contig_6676	fig|6666666.180496.peg.2057	contig_6676_20406_20969	132.26	20406	20969	+	Isochorismatase (EC 3.3.2.1)
TrpA	contig_31057	fig|6666666.180496.peg.1266	contig_31057_6116_5337	129	6116	5337	-	Tryptophan synthase alpha chain (EC 4.2.1.20)
TrpB	contig_31057	fig|6666666.180496.peg.1267	contig_31057_7395_6169	22.64	7395	6169	-	Tryptophan synthase beta chain (EC 4.2.1.20)
TrpB	contig_1357	fig|6666666.180496.peg.239	contig_1357_3647_4990	164.53	3647	4990	+	Tryptophan synthase beta chain like (EC 4.2.1.20)
TrpC	contig_4650	fig|6666666.180496.peg.1610	contig_4650_7207_7977	242.64	7207	7977	+	Indole-3-glycerol phosphate synthase (EC 4.1.1.48)
TrpD	contig_4650	fig|6666666.180496.peg.1609	contig_4650_6182_7207	109.57	6182	7207	+	Anthranilate phosphoribosyltransferase (EC 2.4.2.18)
TrpE,TrpG	contig_4650	fig|6666666.180496.peg.1607	contig_4650_4039_5523	101.86	4039	5523	+	Anthranilate synthase, aminase component (EC 4.1.3.27)
TrpE,TrpG	contig_4650	fig|6666666.180496.peg.1608	contig_4650_5526_6143	71.57	5526	6143	+	Anthranilate synthase, amidotransferase component (EC 4.1.3.27)
TrpF	contig_4650	fig|6666666.180496.peg.1611	contig_4650_8001_8639	252.77	8001	8639	+	Phosphoribosylanthranilate isomerase (EC 5.3.1.24)
TrpF	contig_13315	fig|6666666.180496.peg.211	contig_13315_787_92	146.26	787	92	-	Phosphoribosylanthranilate isomerase (EC 5.3.1.24)
PheA	contig_1300	fig|6666666.180496.peg.208	contig_1300_23532_25292	170.51	23532	25292	+	Prephenate dehydratase (EC 4.2.1.51)
PheA	contig_48748	fig|6666666.180496.peg.1678	contig_48748_1276_2370	51.11	1276	2370	+	Prephenate dehydratase (EC 4.2.1.51)
IorA	contig_23721	fig|6666666.180496.peg.961	contig_23721_9492_11306	262.88	9492	11306	+	Indolepyruvate oxidoreductase subunit IorA (EC 1.2.7.8)
IorB	contig_23721	fig|6666666.180496.peg.962	contig_23721_11306_11890	228.41	11306	11890	+	Indolepyruvate oxidoreductase subunit IorB (EC 1.2.7.8)
PaaK	contig_23721	fig|6666666.180496.peg.970	contig_23721_18656_19954	117.25	18656	19954	+	Phenylacetate-coenzyme A ligase (EC 6.2.1.30)
PaaK	contig_23721	fig|6666666.180496.peg.963	contig_23721_11975_13273	191.87	11975	13273	+	Phenylacetate-coenzyme A ligase (EC 6.2.1.30)
Act	contig_23721	fig|6666666.180496.peg.964	contig_23721_13309_13740	252.28	13309	13740	+	Amino acid-binding protein
Histidine biosynthesis
HisA	contig_2842	fig|6666666.180496.peg.1185	contig_2842_3817_4644	276.24	3817	4644	+	Phosphoribosylformimino-5-aminoimidazole carboxamide ribotide isomerase (EC 5.3.1.16)
HisB	contig_5231	fig|6666666.180496.peg.1728	contig_5231_8150_7551	197.31	8150	7551	-	Imidazoleglycerol-phosphate dehydratase (EC 4.2.1.19)
HisC	contig_726	fig|6666666.180496.peg.2203	contig_726_2061_949	150.68	2061	949	-	Histidinol-phosphate aminotransferase (EC 2.6.1.9)
HisD	contig_8129	fig|6666666.180496.peg.2490	contig_8129_2963_1659	95.47	2963	1659	-	Histidinol dehydrogenase (EC 1.1.1.23)
HisG	contig_9504	fig|6666666.180496.peg.2773	contig_9504_11769_10897	619.4	11769	10897	-	ATP phosphoribosyltransferase (EC 2.4.2.17)
HisHF	contig_16463	fig|6666666.180496.peg.518	contig_16463_13203_11629	226.38	13203	11629	-	Imidazole glycerol phosphate synthase HisHF
HisI	contig_9504	fig|6666666.180496.peg.2774	contig_9504_12237_11857	251.51	12237	11857	-	Phosphoribosyl-AMP cyclohydrolase (EC 3.5.4.19)
HisJ	contig_17765	fig|6666666.180496.peg.582	contig_17765_7652_8353	20.7	7652	8353	+	Histidinol-phosphatase (EC 3.1.3.15)
Cofactor biosyntheses
Biotin synthesis
BirA2	contig_726	fig|6666666.180496.peg.2219	contig_726_18228_18719	61.89	18228	18719	+	Biotin-protein ligase (EC 6.3.4.15)
BirA2	contig_6784	fig|6666666.180496.peg.2139	contig_6784_11302_12240	0	11302	12240	+	Biotin-protein ligase (EC 6.3.4.15
BioA	contig_9307	fig|6666666.180496.peg.2720	contig_9307_7579_8883	42.43	7579	8883	+	Adenosylmethionine-8-amino-7-oxononanoate aminotransferase (EC 2.6.1.62)
BioB	contig_9307	fig|6666666.180496.peg.2717	contig_9307_4939_5925	28.56	4939	5925	+	Biotin synthase (EC 2.8.1.6)
BioF	contig_7424	fig|6666666.180496.peg.2372	contig_7424_6023_4836	93.73	6023	4836	-	8-amino-7-oxononanoate synthase (EC 2.3.1.47)
BioG	contig_7424	fig|6666666.180496.peg.2371	contig_7424_4839_4168	21.72	4839	4168	-	Biotin synthesis protein BioG
BioZ	contig_4173	fig|6666666.180496.peg.1505	contig_4173_10043_11191	109.25	10043	11191	+	Biotin synthesis protein BioZ
CbiA	contig_7424	fig|6666666.180496.peg.2369	contig_7424_2134_1454	21.4	2134	1454	-	Dethiobiotin synthetase (EC 6.3.3.3)
Thiamine (vitamine B1) biosynthesis
ThiC	contig_1350	fig|6666666.180496.peg.234	contig_1350_13165_14496	72.67	13165	14496	+	Hydroxymethylpyrimidine phosphate synthase ThiC (EC 4.1.99.17)
ThiD	contig_23721	fig|6666666.180496.peg.973	contig_23721_21770_22612	152.38	21770	22612	+	Hydroxymethylpyrimidine phosphate kinase ThiD (EC 2.7.4.7)
ThiE	contig_13758	fig|6666666.180496.peg.255	contig_13758_1249_590,contig_13758_586_479	187.45	1249	479	-	Thiamin-phosphate pyrophosphorylase (EC 2.5.1.3)
ThiF	contig_13758	fig|6666666.180496.peg.256	contig_13758_1775_1242	84.47	1775	1242	-	Sulfur carrier protein adenylyltransferase ThiF
ThiG	contig_13758	fig|6666666.180496.peg.258	contig_13758_3668_2886	36.7	3668	2886	-	Thiazole biosynthesis protein ThiG
ThiL	contig_9708	fig|6666666.180496.peg.2811	contig_9708_6515_5514	112.39	6515	5514	-	Thiamine-monophosphate kinase (EC 2.7.4.16)
Heme and Siroheme biosynthesis
GltX	contig_16865	fig|6666666.180496.peg.529	contig_16865_8329_6845	148.16	8329	6845	-	Glutamyl-tRNA synthetase (EC 6.1.1.17)
HemA	contig_7391	fig|6666666.180496.peg.2318	contig_7391_11118_9823	149.59	11118	9823	-	Glutamyl-tRNA reductase (EC 1.2.1.70)
HemB	contig_6753	fig|6666666.180496.peg.2086	contig_6753_4590_5564	115.74	4590	5564	+	Porphobilinogen synthase (EC 4.2.1.24)
HemC	contig_21567	fig|6666666.180496.peg.859	contig_21567_84_776	41.99	84	776	+	Porphobilinogen deaminase (EC 2.5.1.61)
HemD	contig_14213	fig|6666666.180496.peg.294	contig_14213_23594_22029	52.56	23594	22029	-	Uroporphyrinogen-III methyltransferase (EC 2.1.1.107)
HemE	contig_12935	fig|6666666.180496.peg.176	contig_12935_932_1954	151.14	932	1954	+	Uroporphyrinogen III decarboxylase (EC 4.1.1.37)
HemH	contig_26572	fig|6666666.180496.peg.1096	contig_26572_13260_12253	139.59	13260	12253	-	Ferrochelatase, protoheme ferro-lyase (EC 4.99.1.1)
HemL	contig_726	fig|6666666.180496.peg.2237	contig_726_35494_36876	159.65	35494	36876	+	Glutamate-1-semialdehyde aminotransferase (EC 5.4.3.8)-
HemN	contig_1872	fig|6666666.180496.peg.704	contig_1872_21380_22384	42.01	21380	22384	+	Oxygen-independent coproporphyrinogen III oxidase (EC 1.-.-.-)
HemY	contig_4020	fig|6666666.180496.peg.1392	contig_4020_13129_11735	69.22	13129	11735	-	Protoporphyrinogen IX oxidase, aerobic, HemY (EC 1.3.3.4)
CysG	contig_7391	fig|6666666.180496.peg.2320	contig_7391_12357_11914	139.56	12357	11914	-	Siroheme synthase / Precorrin-2 oxidase (EC 1.3.1.76)
Cobalamin (vitamin B12) biosynthesis (from Sirohydrochlorin)
ChlI	contig_9863	fig|6666666.180496.peg.2865	contig_9863_3734_5266	71.65	3734	5266	+	Mg chelatase-related chaperone ATPase, magnesium chelatase family protein
CobB/CbiA	contig_18869	fig|6666666.180496.peg.738	contig_18869_115_1284	47.63	115	1284	+	Cobyrinic acid A,C-diamide synthase
CbiK	contig_553	fig|6666666.180496.peg.1831	contig_553_27613_28596	57.3	27613	28596	+	Sirohydrochlorin cobaltochelatase CbiK (EC 4.99.1.3)
CobB/CbiA	contig_553	fig|6666666.180496.peg.1835	contig_553_31341_32693	112.32	31341	32693	+	Cobyrinic acid A,C-diamide synthase
CobH/CbiC	contig_553	fig|6666666.180496.peg.1836	contig_553_32715_33341	70.42	32715	33341	+	Cobalt-precorrin-8x methylmutase (EC 5.4.1.2)
CbiD	contig_553	fig|6666666.180496.peg.1838	contig_553_33967_35067	76.21	33967	35067	+	Cobalamin biosynthesis protein CbiD
CbiL/CobI	contig_553	fig|6666666.180496.peg.1840	contig_553_36475_37221	173.92	36475	37221	+	Cobalt-precorrin-2 C20-methyltransferase (EC 2.1.1.130)
CbiF/CobM	contig_553	fig|6666666.180496.peg.1841	contig_553_37227_37985	37.98	37227	37985	+	Cobalt-precorrin-4 C11-methyltransferase (EC 2.1.1.133)
CbiH/CobJ	contig_553	fig|6666666.180496.peg.1845	contig_553_39829_40599	186.65	39829	40599	+	Cobalt-precorrin-3b C17-methyltransferase
CbiE/CobL/CbiT	contig_553	fig|6666666.180496.peg.1829	contig_553_27133_26969	268.71	27133	26969	-	Cobalt-precorrin-6y C5-methyltransferase (EC 2.1.1.-)
CbiE/CobL/CbiT	contig_553	fig|6666666.180496.peg.1839	contig_553_35060_36478	29.14	35060	36478	+	Cobalt-precorrin-6y C5-methyltransferase (EC 2.1.1.-)
CbiE/CobL/CbiT	contig_944	fig|6666666.180496.peg.2761	contig_944_12277_12029	0	12277	12029	-	Cobalt-precorrin-6y C5-methyltransferase (EC 2.1.1.-)
CbiE/CobL/CbiT	contig_1300	fig|6666666.180496.peg.203	contig_1300_18053_17922	0	18053	17922	-	Cobalt-precorrin-6y C5-methyltransferase (EC 2.1.1.-)
CbiE/CobL/CbiT	contig_2503	fig|6666666.180496.peg.1018	contig_2503_14964_15116	0	14964	15116	+	Cobalt-precorrin-6y C5-methyltransferase (EC 2.1.1.-)
CbiE/CobL/CbiT	contig_6498	fig|6666666.180496.peg.2031	contig_6498_8233_8523	117.59	8233	8523	+	Cobalt-precorrin-6y C5-methyltransferase (EC 2.1.1.-)
CbiE/CobL/CbiT	contig_8925	fig|6666666.180496.peg.2626	contig_8925_12570_12899	50.06	12570	12899	+	Cobalt-precorrin-6y C5-methyltransferase (EC 2.1.1.-)
CbiE/CobL/CbiT	contig_34663	fig|6666666.180496.peg.1340	contig_34663_7457_6186	174.37	7457	6186	-	Cobalt-precorrin-6y C5-methyltransferase (EC 2.1.1.-)
CobD	contig_8663	fig|6666666.180496.peg.2593	contig_8663_17937_16942	84.84	17937	16942	-	Adenosylcobinamide-phosphate synthase (EC 6.3.1.10)
CobO	contig_54105	fig|6666666.180496.peg.1790	contig_54105_1602_1072	28.34	1602	1072	-	Cob(I)alamin adenosyltransferase (EC 2.5.1.17)
Riboflavin biosynthesis(Vitamine B2)
RibD	contig_1546	fig|6666666.180496.peg.432	contig_1546_15059_16201	280.74	15059	16201	+	Riboflavin biosynthesis protein RibD
RibB	contig_14226	fig|6666666.180496.peg.305	contig_14226_13714_12470	301	13714	12470	-	3,4-dihydroxy-2-butanone 4-phosphate synthase (EC 4.1.99.12)
RibE	contig_14226	fig|6666666.180496.peg.306	contig_14226_14538_13882	89.11	14538	13882	-	Riboflavin synthase eubacterial/eukaryotic (EC 2.5.1.9)
RibF	contig_14226	fig|6666666.180496.peg.310	contig_14226_18628_17615	55.48	18628	17615	-	Riboflavin kinase (EC 2.7.1.26)
RibH	contig_14226	fig|6666666.180496.peg.304	contig_14226_12420_11929	340.37	12420	11929	-	6,7-dimethyl-8-ribityllumazine synthase (EC 2.5.1.78)
Pyridoxin (Vitamin B6) Biosynthesis
PdxA	contig_7532	fig|6666666.180496.peg.2393	contig_7532_9895_10917	412.2	9895	10917	+	4-hydroxythreonine-4-phosphate dehydrogenase (EC 1.1.1.262)
PdxJ	contig_41490	fig|6666666.180496.peg.1484	contig_41490_2408_1224	528.62	2408	1224	-	Pyridoxine 5'-phosphate synthase (EC 2.6.99.2)
SerC	contig_23588	fig|6666666.180496.peg.945	contig_23588_2277_3359	349.05	2277	3359	+	Phosphoserine transaminase
Folate and tetrahydrofolate Biosynthesis(B9)
FolA	contig_8616	fig|6666666.180496.peg.2560	contig_8616_3756_3265	278.49	3756	3265	-	Dihydrofolate reductase (EC 1.5.1.3)
FolB	contig_9863	fig|6666666.180496.peg.2862	contig_9863_1322_951	258.89	1322	951	-	Queuosine biosynthesis QueD, PTPS-I
FolC	contig_8129	fig|6666666.180496.peg.2496	contig_8129_8714_10039	114.74	8714	10039	+	Folylpolyglutamate synthase (EC 6.3.2.17)
FolE	contig_17314	fig|6666666.180496.peg.566	contig_17314_6403_7107	350.17	6403	7107	+	Type I GTP cyclohydrolase folE2
FolE	contig_53479	fig|6666666.180496.peg.1778	contig_53479_5274_4486	127.39	5274	4486	-	Type 2/GTP cyclohydrolase I FolE
FolK	contig_6778	fig|6666666.180496.peg.2109	contig_6778_14912_14388	143.55	14912	14388	-	2-amino-4-hydroxy-6-hydroxymethyldihydropteridine pyrophosphokinase (EC 2.7.6.3)
FolP	contig_5440	fig|6666666.180496.peg.1802	contig_5440_7672_6869	89.14	7672	6869	-	Dihydropteroate synthase (EC 2.5.1.15)
PabB	contig_4650	fig|6666666.180496.peg.1608	contig_4650_5526_6143	71.57	5526	6143	+	Para-aminobenzoate synthase, amidotransferase component (EC 2.6.1.85)
PabB	contig_7403	fig|6666666.180496.peg.2321	contig_7403_72_575	90.28	72	575	+	Para-aminobenzoate synthase, aminase component (EC 2.6.1.85)
PabB	contig_7403	fig|6666666.180496.peg.2322	contig_7403_565_1968	29.46	565	1968	+	Para-aminobenzoate synthase, aminase component (EC 2.6.1.85)
Pantothenate(B5) and Coenzyme A Biosynthesis
PanB	contig_1452	fig|6666666.180496.peg.326	contig_1452_4316_5146	137.58	4316	5146	+	3-methyl-2-oxobutanoate hydroxymethyltransferase (EC 2.1.2.11)
PanC	contig_7659	fig|6666666.180496.peg.2407	contig_7659_9785_8928	166.09	9785	8928	-	Pantoate--beta-alanine ligase (EC 6.3.2.1)
PanD	contig_7659	fig|6666666.180496.peg.2406	contig_7659_8899_8537	222.31	8899	8537	-	Aspartate 1-decarboxylase (EC 4.1.1.11)
PanE	contig_63	fig|6666666.180496.peg.1934	contig_63_23671_22757	46.48	23671	22757	-	2-dehydropantoate 2-reductase (EC 1.1.1.169)
CoaBC	contig_3813	fig|6666666.180496.peg.1367	contig_3813_33_848	105.25	33	848	+	Phosphopantothenoylcysteine decarboxylase (EC 4.1.1.36)
CoaD	contig_5755	fig|6666666.180496.peg.1874	contig_5755_8218_8724	209.2	8218	8724	+	Phosphopantetheine adenylyltransferase (EC 2.7.7.3)
CoaE	contig_16865	fig|6666666.180496.peg.538	contig_16865_15911_16495	304.54	15911	16495	+	Dephospho-CoA kinase (EC 2.7.1.24)
CoaX	contig_17191	fig|6666666.180496.peg.551	contig_17191_3758_2964	90.24	3758	2964	-	Pantothenate kinase type III, CoaX-like (EC 2.7.1.33)
NAD and NADP cofactor biosynthesis global
NadA	contig_16252	fig|6666666.180496.peg.486	contig_16252_1783_2880	192.01	1783	2880	+	Quinolinate synthetase (EC 2.5.1.72)
NadC	contig_1872	fig|6666666.180496.peg.700	contig_1872_16803_17639	119.44	16803	17639	+	Quinolinate phosphoribosyltransferase [decarboxylating] (EC 2.4.2.19)
NadD	contig_4723	fig|6666666.180496.peg.1630	contig_4723_9979_9299	64.21	9979	9299	-	Nicotinate-nucleotide adenylyltransferase (EC 2.7.7.18)
NadE	contig_956	fig|6666666.180496.peg.2783	contig_956_7735_9354	143.73	7735	9354	+	NAD synthetase (EC 6.3.1.5)
PpnK	contig_4053	fig|6666666.180496.peg.1457	contig_4053_1709_852	66.44	1709	852	-	NAD kinase (EC 2.7.1.23)
Menaquinone Biosynthesis
UbiE	contig_329	fig|6666666.180496.peg.1292	contig_329_3155_3862	61.51	3155	3862	+	Ubiquinone/menaquinone biosynthesis methyltransferase UbiE (EC 2.1.1.-)
UbiE	contig_8534	fig|6666666.180496.peg.2549	contig_8534_18052_17468	25.38	18052	17468	-	2-heptaprenyl-1,4-naphthoquinone methyltransferase (EC 2.1.1.163)
Molybdenum cofactor biosynthesis
MoaA	contig_11393	fig|6666666.180496.peg.64	contig_11393_15398_16330	136.52	15398	16330	+	Molybdenum cofactor biosynthesis protein MoaA
MoaB	contig_18560	fig|6666666.180496.peg.669	contig_18560_6582_5788	126.34	6582	5788	-	Molybdenum cofactor biosynthesis protein MoaB
MoaB	contig_2227	fig|6666666.180496.peg.912	contig_2227_7786_7280	149.43	7786	7280	-	Molybdenum cofactor biosynthesis protein MoaB
MoaC	contig_17314	fig|6666666.180496.peg.562	contig_17314_3662_4210	218.22	3662	4210	+	Molybdenum cofactor biosynthesis protein MoaC
MoaE	contig_5733	fig|6666666.180496.peg.1852	contig_5733_3528_3166	266.78	3528	3166	-	Molybdopterin converting factor, large subunit
MobA	contig_47883	fig|6666666.180496.peg.1672	contig_47883_6813_7349,contig_47883_7353_7373	26.78	6813	7373	+	Putative MobA-like protein
MobB	contig_18174	fig|6666666.180496.peg.607	contig_18174_7651_6962	105.48	7651	6962	-	Molybdopterin-guanine dinucleotide biosynthesis protein MobB
MoeA	contig_6418	fig|6666666.180496.peg.2015	contig_6418_14045_15358	221.15	14045	15358	+	Molybdopterin biosynthesis protein MoeA
MoeA	contig_11393	fig|6666666.180496.peg.55	contig_11393_3505_4713	46	3505	4713	+	Molybdopterin biosynthesis protein MoeA
MoeA	contig_18287	fig|6666666.180496.peg.611	contig_18287_2736_2584	0	2736	2584	-	Molybdopterin biosynthesis protein MoeA
MoeA	contig_31044	fig|6666666.180496.peg.1253	contig_31044_3179_4426	166.8	3179	4426	+	Molybdopterin biosynthesis protein MoeA
MoeA	contig_31044	fig|6666666.180496.peg.1254	contig_31044_4591_6507	56.77	4591	6507	+	Molybdopterin biosynthesis protein MoeA
MoeB	contig_21989	fig|6666666.180496.peg.891	contig_21989_4000_4794	162.44	4000	4794	+	Molybdopterin biosynthesis protein MoeB
Transporters
ABC Transporters
Uup	contig_1872	fig|6666666.180496.peg.705	contig_1872_22404_24368	166.01	22404	24368	+	ABC transporter ATP-binding protein
Uup	contig_4741	fig|6666666.180496.peg.1648	contig_4741_13731_12046	48.66	13731	12046	-	Putative ABC transporter ATP-binding protein
Uup	contig_48748	fig|6666666.180496.peg.1679	contig_48748_2451_4292	51.78	2451	4292	+	ABC transporter ATP-binding protein
Med	contig_900	fig|6666666.180496.peg.2660	contig_900_20656_21636	632.36	20656	21636	+	ABC transporter substrate-binding protein
Med	contig_900	fig|6666666.180496.peg.2657	contig_900_17426_18511	232.01	17426	18511	+	BMP family ABC transporter substrate-binding protein
YufQ	contig_900	fig|6666666.180496.peg.2655	contig_900_16274_17203	197.89	16274	17203	+	ABC transporter permease
YufQ	contig_900	fig|6666666.180496.peg.2659	contig_900_19679_20611	136.52	19679	20611	+	ABC transporter permease
YufQ	contig_900	fig|6666666.180496.peg.2654	contig_900_15186_16274	38.56	15186	16274	+	ABC transporter permease
YufQ	contig_900	fig|6666666.180496.peg.2658	contig_900_18580_19686	113.66	18580	19686	+	Putative ABC transporter permease protein
YufQ	contig_4185	fig|6666666.180496.peg.1514	contig_4185_1786_830	162.36	1786	830	-	ABC transporter permease
YufQ	contig_4185	fig|6666666.180496.peg.1515	contig_4185_2835_1786	26.72	2835	1786	-	ABC transporter permease
LivK	contig_726	fig|6666666.180496.peg.2268	contig_726_60357_61526	95.26	60357	61526	+	ABC transporter substrate-binding protein
FtsE	contig_2227	fig|6666666.180496.peg.920	contig_2227_17384_18124	311.95	17384	18124	+	Cell division transporter, ATP-binding protein FtsE (TC 3.A.5.1.1)
LolE	contig_6784	fig|6666666.180496.peg.2147	contig_6784_19538_20683	48.69	19538	20683	+	ABC transporter permease
NatA	contig_9822	fig|6666666.180496.peg.2836	contig_9822_4781_5485	61.8	4781	5485	+	ABC-type Na+ transport system, ATPase component NatA
Multidrug
MdlB	contig_4173	fig|6666666.180496.peg.1509	contig_4173_13619_14812	58.27	13619	14812	+	Multidrug ABC transporter permease
MdlB	contig_18174	fig|6666666.180496.peg.605	contig_18174_3321_5105	91.71	3321	5105	+	Multidrug ABC transporter ATP-binding protein
MdlB	contig_136894	fig|6666666.180496.peg.252	contig_136894_1572_2765	34.96	1572	2765	+	Multidrug ABC transporter permease
Oligopeptide
OppA	contig_5107	fig|6666666.180496.peg.1709	contig_5107_3403_1595	135.66	3403	1595	-	ABC-type oligopeptide transport system, periplasmic component
OppC	contig_7160	fig|6666666.180496.peg.2178	contig_7160_12156_13190	67.85	12156	13190	+	Oligopeptide transport system permease protein OppC (TC 3.A.1.5.1)
OppB	contig_7160	fig|6666666.180496.peg.2177	contig_7160_11136_12152	110.61	11136	12152	+	Oligopeptide transport system permease protein OppB (TC 3.A.1.5.1)
OppB	contig_21567	fig|6666666.180496.peg.860	contig_21567_831_2456	33.69	831	2456	+	Oligopeptide transport system permease protein OppB (TC 3.A.1.5.1)
Phosphonate
PhnC	contig_26896	fig|6666666.180496.peg.1130	contig_26896_2575_1766	0	2575	1766	-	phosphonate ABC transporter ATP-binding protein component
PhnD	contig_19033	fig|6666666.180496.peg.768	contig_19033_6445_5636	1397.03	6445	5636	-	Phosphonate ABC transporter phosphate-binding periplasmic component (TC 3.A.1.9.1)
PhnD	contig_26896	fig|6666666.180496.peg.1129	contig_26896_1695_823	16.3	1695	823	-	Phosphonate ABC transporter phosphate-binding periplasmic component (TC 3.A.1.9.1)
PstS	contig_2503	fig|6666666.180496.peg.1011	contig_2503_7856_8917	105.61	7856	8917	+	phosphate ABC transporter substrate-binding protein
Spermidine/Putrescine
PotA	contig_724	fig|6666666.180496.peg.2189	contig_724_9820_10908	141.37	9820	10908	+	ABC-type Fe3+/spermidine/putrescine transport systems, ATPase components
PotB	contig_25049	fig|6666666.180496.peg.1058	contig_25049_1591_2823	168.95	1591	2823	+	Spermidine Putrescine ABC transporter permease component PotB (TC 3.A.1.11.1)
PotC	contig_25049	fig|6666666.180496.peg.1059	contig_25049_2829_3668	101.98	2829	3668	+	Spermidine Putrescine ABC transporter permease component potC (TC_3.A.1.11.1)
PotD	contig_25049	fig|6666666.180496.peg.1056	contig_25049_254_1315	884.45	254	1315	+	ABC transporter, periplasmic spermidine putrescine-binding protein PotD (TC 3.A.1.11.1)
Tungstate
WtpB	contig_34663	fig|6666666.180496.peg.1341	contig_34663_8233_7460	111.51	8233	7460	-	Tungstate ABC transporter, permease protein WtpB
WtpA	contig_34663	fig|6666666.180496.peg.1342	contig_34663_9216_8245	58.06	9216	8245	-	Tungstate ABC transporter, periplasmic substrate-binding protein WtpA
Vitamin B12
BtuC	contig_553	fig|6666666.180496.peg.1832	contig_553_28597_29637	40.46	28597	29637	+	Vitamin B12 ABC transporter, permease component BtuC
BtuF	contig_553	fig|6666666.180496.peg.1834	contig_553_30434_31351	92.62	30434	31351	+	Vitamin B12 ABC transporter, B12-binding component BtuF
Ferric iron
AfuA	contig_724	fig|6666666.180496.peg.2187	contig_724_6613_7968	539.94	6613	7968	+	Ferric iron ABC transporter, iron-binding protein
FbpB	contig_724	fig|6666666.180496.peg.2188	contig_724_8131_9813	89.37	8131	9813	+	Ferric iron ABC transporter, permease protein
FepC	contig_553	fig|6666666.180496.peg.1833	contig_553_29618_30418	35.8	29618	30418	+	ABC-type cobalamin/Fe3+-siderophores transportsystem, ATPase component
FetAB	contig_1452	fig|6666666.180496.peg.343	contig_1452_25074_25700	46.94	25074	25700	+	ABC-type iron transport system FetAB, ATPase component
Fur	contig_5041	fig|6666666.180496.peg.1696	contig_5041_8900_8457	1814.34	8900	8457	-	Fe2+/Zn2+ uptake regulation proteins
Zinc
ZnuA	contig_8076	fig|6666666.180496.peg.2458	contig_8076_3904_4761	149.49	3904	4761	+	Zinc ABC transporter, periplasmic-binding protein ZnuA
ZnuB	contig_8076	fig|6666666.180496.peg.2460	contig_8076_5523_6359	85.32	5523	6359	+	Zinc ABC transporter, inner membrane permease protein ZnuB
ZnuC	contig_8076	fig|6666666.180496.peg.2459	contig_8076_4751_5530	18.43	4751	5530	+	Zinc ABC transporter, ATP-binding protein ZnuC
Lipopolysaccharide
LptB	contig_8076	fig|6666666.180496.peg.2482	contig_8076_27493_26762	335.94	27493	26762	-	Lipopolysaccharide ABC transporter, ATP-binding protein LptB
LolD	contig_1188	fig|6666666.180496.peg.92	contig_1188_11204_11887	63.9	11204	11887	+	ABC-type lipoprotein export system, ATPase component
Sugar
YufO	contig_900	fig|6666666.180496.peg.2661	contig_900_21787_23307	144.49	21787	23307	+	Sugar ABC transporter, ATP-binding protein
YufO	contig_4185	fig|6666666.180496.peg.1516	contig_4185_4370_2826	71.07	4370	2826	-	Sugar ABC transporter ATP
Amino acid
MetN	contig_944	fig|6666666.180496.peg.2749	contig_944_208_1008	411.72	208	1008	+	Methionine ABC transporter ATP-binding protein
MetN	contig_14624	fig|6666666.180496.peg.352	contig_14624_4925_4668	0	4925	4668	-	Methionine ABC transporter ATP-binding protein
HisM	contig_839	fig|6666666.180496.peg.2506	contig_839_4391_5161	55.99	4391	5161	+	Histidine ABC transporter, permease protein HisM (TC 3.A.1.3.1)
HisP	contig_839	fig|6666666.180496.peg.2502	contig_839_1498_2280	183.52	1498	2280	+	Histidine ABC transporter, ATP-binding protein HisP (TC 3.A.1.3.1)
HisJ	contig_6325	fig|6666666.180496.peg.1983	contig_6325_2904_1990	1533.68	2904	1990	-	permease protein-lysine-arginine-ornithine-binding periplasmic protein
HisM	contig_35319	fig|6666666.180496.peg.1347	contig_35319_196_1074	113.26	196	1074	+	Amino acid ABC transporter permease
TrpX	contig_553	fig|6666666.180496.peg.1818	contig_553_12359_13570	34.41	12359	13570	+	Predicted ABC transporter for tryptophane, substrate-binding protein TrpX
GlnP	contig_190332	fig|6666666.180496.peg.773	contig_190332_205_1098	47.66	205	1098	+	Glutamine ABC transporter permease protein
ArtQ	contig_839	fig|6666666.180496.peg.2505	contig_839_3544_4398	83.36	3544	4398	+	ABC-type arginine transport system, permease component
Branched-chain amino acid transporter
LivF	contig_726	fig|6666666.180496.peg.2273	contig_726_64334_65035	20.7	64334	65035	+	Branched-chain amino acid transport ATP-binding protein LivF (TC 3.A.1.4.1)
LivG	contig_726	fig|6666666.180496.peg.2272	contig_726_63561_64346	36.55	63561	64346	+	Branched-chain amino acid transport ATP-binding protein LivG (TC 3.A.1.4.1)
LivM	contig_726	fig|6666666.180496.peg.2271	contig_726_62612_63598	57.11	62612	63598	+	Branched-chain amino acid transport system permease protein LivM (TC 3.A.1.4.1)
LivH	contig_726	fig|6666666.180496.peg.2270	contig_726_61689_62603	247.87	61689	62603	+	High-affinity branched-chain amino acid transport system permease protein LivH (TC 3.A.1.4.1)
LivK/J	contig_726	fig|6666666.180496.peg.2267	contig_726_58900_60120	227.61	58900	60120	+	Branched-chain amino acid ABC transporter, amino acid-binding protein (TC 3.A.1.4.1)
LivK/J	contig_726	fig|6666666.180496.peg.2268	contig_726_60357_61526	95.26	60357	61526	+	Branched-chain amino acid ABC transporter, amino acid-binding protein (TC 3.A.1.4.1)
LivF	contig_5041	fig|6666666.180496.peg.1692	contig_5041_5292_6014	60.1	5292	6014	+	Branched-chain amino acid transport ATP-binding protein LivF (TC 3.A.1.4.1)
LivG	contig_5041	fig|6666666.180496.peg.1691	contig_5041_4516_5295	73.72	4516	5295	+	Branched-chain amino acid transport ATP-binding protein LivG (TC 3.A.1.4.1)
LivM	contig_5041	fig|6666666.180496.peg.1690	contig_5041_3550_4506	88.56	3550	4506	+	Branched-chain amino acid transport system permease protein LivM (TC 3.A.1.4.1)
LivH	contig_5041	fig|6666666.180496.peg.1689	contig_5041_2634_3548	92.95	2634	3548	+	High-affinity branched-chain amino acid transport system permease protein LivH (TC 3.A.1.4.1)
LivK/J	contig_5041	fig|6666666.180496.peg.1687	contig_5041_884_1993	428.15	884	1993	+	Branched-chain amino acid ABC transporter, amino acid-binding protein (TC 3.A.1.4.1)
LivF	contig_23721	fig|6666666.180496.peg.969	contig_23721_17847_18569,contig_23721_18573_18632	128.46	17847	18632	+	Branched-chain amino acid transport ATP-binding protein LivF (TC 3.A.1.4.1)
LivG	contig_23721	fig|6666666.180496.peg.968	contig_23721_17059_17826	168.7	17059	17826	+	Branched-chain amino acid transport ATP-binding protein LivG (TC 3.A.1.4.1)
LivM	contig_23721	fig|6666666.180496.peg.967	contig_23721_15987_17066	90.76	15987	17066	+	Branched-chain amino acid transport system permease protein LivM (TC 3.A.1.4.1)
LivH	contig_23721	fig|6666666.180496.peg.966	contig_23721_15097_15987	223.21	15097	15987	+	High-affinity branched-chain amino acid transport system permease protein LivH (TC 3.A.1.4.1)
LivK	contig_23721	fig|6666666.180496.peg.965	contig_23721_13879_15030	2407.57	13879	15030	+	Branched-chain amino acid ABC transporter, amino acid-binding protein (TC 3.A.1.4.1)
livBP	contig_12907	fig|6666666.180496.peg.160	contig_12907_1870_758	339.03	1870	758	-	Leucine-, isoleucine-, valine-, threonine-, and alanine-binding protein/ABC transporter permease
LivF	contig_17388	fig|6666666.180496.peg.575	contig_17388_4950_5657	205.02	4950	5657	+	Branched-chain amino acid transport ATP-binding protein LivF (TC 3.A.1.4.1)
LivG	contig_17388	fig|6666666.180496.peg.574	contig_17388_4008_4808	196.91	4008	4808	+	Branched-chain amino acid transport ATP-binding protein LivG (TC 3.A.1.4.1)
LivM	contig_17388	fig|6666666.180496.peg.573	contig_17388_2785_4011	362.29	2785	4011	+	Branched-chain amino acid transport system permease protein LivM (TC 3.A.1.4.1)
LivH	contig_17388	fig|6666666.180496.peg.572	contig_17388_1865_2767	392.86	1865	2767	+	High-affinity branched-chain amino acid transport system permease protein LivH (TC 3.A.1.4.1)
LivK/J	contig_17388	fig|6666666.180496.peg.571	contig_17388_591_1715	3110.16	591	1715	+	Branched-chain amino acid ABC transporter, amino acid-binding protein (TC 3.A.1.4.1)
Protein translocation across cytoplasmic membrane
TatA	contig_10683	fig|6666666.180496.peg.26	contig_10683_2837_3082	368.07	2837	3082	+	Twin-arginine translocation protein TatA
TatA	contig_10683	fig|6666666.180496.peg.25	contig_10683_2580_2762	113.62	2580	2762	+	Twin-arginine translocation protein TatA
TatB	contig_7802	fig|6666666.180496.peg.2415	contig_7802_6824_6354	65.11	6824	6354	-	Twin-arginine translocation protein TatB
TatC	contig_7802	fig|6666666.180496.peg.2414	contig_7802_6357_5611	270.54	6357	5611	-	Twin-arginine translocation protein TatC
TatC	contig_15158	fig|6666666.180496.peg.378	contig_15158_1786_2112	50.63	1786	2112	+	Twin-arginine translocation protein TatC
TatC	contig_28944	fig|6666666.180496.peg.1215	contig_28944_10255_9503	191.55	10255	9503	-	Twin-arginine translocation protein TatC
CopA	contig_5013	fig|6666666.180496.peg.1686	contig_5013_2714_2505	3226.17	2714	2505	-	copper resistance protein CopA
FtsY	contig_5311	fig|6666666.180496.peg.1761	contig_5311_7471_9411	105.08	7471	9411	+	Signal recognition particle-docking protein FtsY
Ffh	contig_7532	fig|6666666.180496.peg.2384	contig_7532_3975_5324	296.82	3975	5324	+	Signal recognition particle, subunit Ffh SRP54 (TC 3.A.5.1.1)
Ton and Tol transport systems
FadM	contig_2346	fig|6666666.180496.peg.935	contig_2346_5358_5801	34.89	5358	5801	+	4-hydroxybenzoyl-CoA thioesterase family active site
FadM	contig_9307	fig|6666666.180496.peg.2724	contig_9307_10256_10735	0	10256	10735	+	4-hydroxybenzoyl-CoA thioesterase family active site
TolC	contig_839	fig|6666666.180496.peg.2515	contig_839_13310_11910	29.53	13310	11910	-	Type I secretion outer membrane protein, TolC family
TolC	contig_1188	fig|6666666.180496.peg.90	contig_1188_8444_9745	425.33	8444	9745	+	Outer membrane protein TolC
TolC	contig_6784	fig|6666666.180496.peg.2145	contig_6784_17176_18402	147.18	17176	18402	+	Type I secretion outer membrane protein, TolC precursor
TolC	contig_70874	fig|6666666.180496.peg.2166	contig_70874_1072_2382	200.57	1072	2382	+	Type I secretion outer membrane protein, TolC family
ExbD/TolR	contig_1300	fig|6666666.180496.peg.200	contig_1300_15032_15454	369.54	15032	15454	+	Biopolymer transport protein ExbD/TolR
TolA	contig_1300	fig|6666666.180496.peg.201	contig_1300_15480_16493	124.84	15480	16493	+	TolA protein
TolB	contig_1300	fig|6666666.180496.peg.202	contig_1300_16546_17817	457.73	16546	17817	+	tolB protein precursor
YbgF	contig_1300	fig|6666666.180496.peg.204	contig_1300_18052_19155	341.97	18052	19155	+	Putative periplasmic protein contains a protein prenylyltransferase domain-Tol-Pal system protein YbgF
MotA/TolQ/ExbB	contig_1300	fig|6666666.180496.peg.199	contig_1300_14302_14991	569.57	14302	14991	+	MotA/TolQ/ExbB proton channel family protein
OmpA/MotB	contig_4070	fig|6666666.180496.peg.1465	contig_4070_1519_2139	806.71	1519	2139	+	18K peptidoglycan
OmpA	contig_7414	fig|6666666.180496.peg.2365	contig_7414_13230_12709	317.89	13230	12709	-	18K peptidoglycan
Pcm	contig_63	fig|6666666.180496.peg.1911	contig_63_395_1030	69.3	395	1030	+	Protein-L-isoaspartate O-methyltransferase (EC 2.1.1.77)
Ttrp	contig_2503	fig|6666666.180496.peg.1054	contig_2503_54661_52706	111.2	54661	52706	-	TPR domain protein, putative component of TonB system
FepA	contig_4034	fig|6666666.180496.peg.1409	contig_4034_17514_15517	169.97	17514	15517	-	TonB-dependent receptor
TRAP transporters
DctQ	contig_63	fig|6666666.180496.peg.1936	contig_63_25457_24975	63.23	25457	24975	-	TRAP-type C4-dicarboxylate transport system, small permease component
DctM	contig_63	fig|6666666.180496.peg.1935	contig_63_24978_23698	54.09	24978	23698	-	TRAP-type C4-dicarboxylate transport system, large permease component
DctM	contig_1350	fig|6666666.180496.peg.228	contig_1350_8294_9691	404.5	8294	9691	+	TRAP-type C4-dicarboxylate transport system, large permease component
DctP	contig_1350	fig|6666666.180496.peg.226	contig_1350_6654_7646	3830.07	6654	7646	+	TRAP-type C4-dicarboxylate transport system, periplasmic component
DctP	contig_9030	fig|6666666.180496.peg.2679	contig_9030_3512_4492	1767.74	3512	4492	+	TRAP transporter solute receptor, TAXI family precursor
DctP	contig_9855	fig|6666666.180496.peg.2856	contig_9855_5942_5157	73.1	5942	5157	-	TRAP-type C4-dicarboxylate transport system, periplasmic component
DctM	contig_147904	fig|6666666.180496.peg.375	contig_147904_1004_2332	151.86	1004	2332	+	TRAP dicarboxylate transporter, DctM subunit, unknown substrate 6
DctQ	contig_147904	fig|6666666.180496.peg.374	contig_147904_444_1007	52.91	444	1007	+	TRAP dicarboxylate transporter, DctQ subunit, unknown substrate 6
FcbT1	contig_147904	fig|6666666.180496.peg.373	contig_147904_3_422	1490.74	3	422	+	TRAP transporter solute receptor, unknown substrate 6
COG4666	contig_7345	fig|6666666.180496.peg.2306	contig_7345_19057_18683	128.18	19057	18683	-	TRAP-type uncharacterized transport system, fused permease component
ECF class transporters
NikM	contig_18869	fig|6666666.180496.peg.742	contig_18869_4940_4272	21.83	4940	4272	-	Substrate-specific component NikM of nickel ECF transporter
NikO	contig_18869	fig|6666666.180496.peg.739	contig_18869_2072_1320	38.31	2072	1320	-	ATPase component NikO of energizing module of nickel ECF transporter
NikQ	contig_18869	fig|6666666.180496.peg.740	contig_18869_2854_2096	75.96	2854	2096	-	Transmembrane component NikQ of energizing module of nickel ECF transporter
Secondary transporters(Antiporter/Symporter/uniporters)
NhaD	contig_6778	fig|6666666.180496.peg.2101	contig_6778_6774_8207	95.96	6774	8207	+	Na+/H+ antiporter NhaD type
NhaP	contig_7424	fig|6666666.180496.peg.2370	contig_7424_2186_3484	63.96	2186	3484	+	Na+/H+ antiporter NhaP
AcrA	contig_839	fig|6666666.180496.peg.2517	contig_839_17801_16620	106.01	17801	16620	-	Multidrug efflux pump subunit AcrA
AcrA	contig_70874	fig|6666666.180496.peg.2167	contig_70874_2708_3727	96.48	2708	3727	+	Multidrug efflux pump subunit AcrA
AcrB	contig_839	fig|6666666.180496.peg.2516	contig_839_16623_13429	67.14	16623	13429	-	Multidrug efflux pump subunit AcrB
ArcD	contig_59893	fig|6666666.180496.peg.1894	contig_59893_179_499	0	179	499	+	Arginine/ornithine antiporter ArcD
ArcD	contig_43312	fig|6666666.180496.peg.1557	contig_43312_3268_4263	42.42	3268	4263	+	Arginine/ornithine antiporter ArcD
YrbG	contig_726	fig|6666666.180496.peg.2208	contig_726_6771_5806	175.34	6771	5806	-	Inner membrane protein YrbG, predicted calcium/sodium:proton antiporter
ArsB	contig_8925	fig|6666666.180496.peg.2623	contig_8925_10977_9634	113.12	10977	9634	-	Arsenic efflux pump protein
EmrA	contig_1188	fig|6666666.180496.peg.91	contig_1188_9742_11193	151.69	9742	11193	+	Probable RND efflux membrane fusion protein
EmrA	contig_6784	fig|6666666.180496.peg.2146	contig_6784_18399_19541	109.86	18399	19541	+	Multidrug resistance efflux pump
KefB	contig_5280	fig|6666666.180496.peg.1749	contig_5280_8228_6084	69.49	8228	6084	-	Kef-type K+ transport system, membrane component KefB
NptA	contig_107468	fig|6666666.180496.peg.32	contig_107468_7_693	42.39	7	693	+	Na+/phosphate symporter
YfeH	contig_14213	fig|6666666.180496.peg.281	contig_14213_6651_5692	161.81	6651	5692	-	Sodium-dependent transporter
Mfs	contig_42	fig|6666666.180496.peg.1536	contig_42_9349_7790	52.77	9349	7790	-	Major facilitator superfamily transporter
Mfs	contig_839	fig|6666666.180496.peg.2522	contig_839_20111_21370	77.06	20111	21370	+	Major facilitator superfamily transporter
Mfs	contig_972	fig|6666666.180496.peg.2817	contig_972_5401_4436	102.28	5401	4436	-	Major facilitator superfamily transporter
Mfs	contig_17191	fig|6666666.180496.peg.557	contig_17191_6756_7988	135.16	6756	7988	+	Major facilitator superfamily transporter
Other transporters
ZupT	contig_1350	fig|6666666.180496.peg.232	contig_1350_11622_10810	70.45	11622	10810	-	Zinc transporter ZupT
MgtE	contig_2227	fig|6666666.180496.peg.909	contig_2227_5411_4029	279.39	5411	4029	-	Mg/Co/Ni transporter MgtE / CBS domain
TauE/SafE	contig_43312	fig|6666666.180496.peg.1558	contig_43312_4322_5059	97.92	4322	5059	+	Transmembrane protein co-occuring with sulfite exporter TauE/SafE
TauE/SafE	contig_59893	fig|6666666.180496.peg.1895	contig_59893_522_1292	18.66	522	1292	+	Transmembrane protein co-occuring with sulfite exporter TauE/SafE
CorC	contig_329	fig|6666666.180496.peg.1299	contig_329_9480_8458	109.92	9480	8458	-	Magnesium and cobalt efflux protein CorC
CorC	contig_726	fig|6666666.180496.peg.2266	contig_726_57810_58880	248.56	57810	58880	+	Magnesium and cobalt efflux protein CorC
CorC	contig_1872	fig|6666666.180496.peg.690	contig_1872_5306_6157	100.42	5306	6157	+	Magnesium and cobalt efflux protein CorC
TrkA	contig_63	fig|6666666.180496.peg.1932	contig_63_19942_21282	154.61	19942	21282	+	Trk system potassium uptake protein TrkA
TrkH	contig_63	fig|6666666.180496.peg.1933	contig_63_21279_22739	113.04	21279	22739	+	Potassium uptake protein TrkH
TrkA	contig_6778	fig|6666666.180496.peg.2100	contig_6778_4395_6557	62.63	4395	6557	+	potassium transporter TrkA
KefA	contig_6778	fig|6666666.180496.peg.2102	contig_6778_10217_8547	24.56	10217	8547	-	Potassium efflux system KefA protein
KefA	contig_13603	fig|6666666.180496.peg.248	contig_13603_6490_5384	101.03	6490	5384	-	Potassium efflux system KefA protein
TrkA	contig_31130	fig|6666666.180496.peg.1270	contig_31130_1488_838	180.05	1488	838	-	Trk system potassium uptake protein TrkA
KtrB	contig_31130	fig|6666666.180496.peg.1271	contig_31130_3014_1650	60.7	3014	1650	-	Potassium uptake protein, integral membrane component, KtrB
RhtB	contig_724	fig|6666666.180496.peg.2182	contig_724_3237_3608	0	3237	3608	+	Threonine/homoserine/homoserine lactone efflux protein
RhtB	contig_14365	fig|6666666.180496.peg.316	contig_14365_2819_2178	160.01	2819	2178	-	Threonine/homoserine/homoserine lactone efflux protein
RhtB	contig_18560	fig|6666666.180496.peg.668	contig_18560_5170_5772	196.2	5170	5772	+	Threonine/homoserine/homoserine lactone efflux protein
UraA	contig_724	fig|6666666.180496.peg.2200	contig_724_18735_19982	433.68	18735	19982	+	Uracil permease
EriC	contig_7160	fig|6666666.180496.peg.2168	contig_7160_145_2022	115.99	145	2022	+	Chloride channel protein EriC
YfdV	contig_28944	fig|6666666.180496.peg.1209	contig_28944_6110_7006	47.48	6110	7006	+	Malate permease
Stress
Rbo	contig_1846	fig|6666666.180496.peg.649	contig_1846_29269_29643	2008.14	29269	29643	+	Rubredoxin oxidoreductase/Superoxide reductase (EC 1.15.1.2)
Rbo	contig_1846	fig|6666666.180496.peg.654	contig_1846_31291_32511	1513.59	31291	32511	+	Rubredoxin-oxygen oxidoreductase
Rbr	contig_1846	fig|6666666.180496.peg.652	contig_1846_30312_30470	1573.12	30312	30470	+	Rubredoxin
Rbr	contig_1846	fig|6666666.180496.peg.651	contig_1846_29871_30080	921.81	29871	30080	+	Rubredoxin
Rbr	contig_1846	fig|6666666.180496.peg.650	contig_1846_29646_29855	184.36	29646	29855	+	Rubredoxin
Rbr	contig_15850	fig|6666666.180496.peg.452	contig_15850_11141_10983	143.01	11141	10983	-	Rubredoxin
YotD	contig_1846	fig|6666666.180496.peg.647	contig_1846_27781_28356	1291.4	27781	28356	+	Rubrerythrin
YotD	contig_12614	fig|6666666.180496.peg.123	contig_12614_1202_1720	261.82	1202	1720	+	Rubrerythrin
PerR	contig_1846	fig|6666666.180496.peg.646	contig_1846_27092_27769	1716.67	27092	27769	+	Peroxide stress regulator PerR, FUR family
PerR	contig_5733	fig|6666666.180496.peg.1862	contig_5733_12284_11859	513.02	12284	11859	-	Peroxide stress regulator PerR, FUR family
AhpC	contig_1846	fig|6666666.180496.peg.648	contig_1846_28589_29182	449	28589	29182	+	peroxiredoxin/Alkyl hydroperoxide reductase subunit C-like protein
AhpC	contig_12614	fig|6666666.180496.peg.124	contig_12614_2001_2138,contig_12614_2142_2609	1873.39	2001	2609	+	Alkyl hydroperoxide reductase protein C (EC 1.6.4.-)
PqiA	contig_266	fig|6666666.180496.peg.1101	contig_266_5141_3723	19.42	5141	3723	-	Paraquat-inducible protein A
PqiB	contig_266	fig|6666666.180496.peg.1100	contig_266_3736_995	44.16	3736	995	-	Paraquat-inducible protein B
Crp/Fnr	contig_1872	fig|6666666.180496.peg.708	contig_1872_26746_27819	456.52	26746	27819	+	transcriptional regulator, Crp/Fnr family
SodM	contig_17191	fig|6666666.180496.peg.556	contig_17191_6174_6605	216.24	6174	6605	+	Superoxide dismutase SodM-like protein ChrF
KatE	contig_17192	fig|6666666.180496.peg.1695	contig_5041_8085_6637	209.03	8085	6637	-	Catalase (EC 1.11.1.6)
SmpB	contig_17193	fig|6666666.180496.peg.1636	contig_4741_1963_1514	240.4	1963	1514	-	tmRNA-binding protein SmpB
LepA	contig_17194	fig|6666666.180496.peg.1584	contig_4461_8105_6528	69.52	8105	6528	-	Translation elongation factor LepA
YaaT	contig_17195	fig|6666666.180496.peg.1233	contig_29562_8629_7625	224.06	8629	7625	-	Signal peptidase-like protein
HemN	contig_17196	fig|6666666.180496.peg.2639	contig_8932_12463_11336	74.27	12463	11336	-	radical SAM protein
Hsp15	contig_17197	fig|6666666.180496.peg.2286	contig_73_11194_10811	124.53	11194	10811	-	Heat-shock protein Hsp15/Ribosome
GroES	contig_17198	fig|6666666.180496.peg.71	contig_11733_3341_3051	3351.25	3341	3051	-	Heat shock protein 60 family co-chaperone GroES
GroEL	contig_17199	fig|6666666.180496.peg.70	contig_11733_3004_1667,contig_11733_1665_1615,contig_11733_1611_1468,contig_11733_1464_1450	3883.25	3004	1450	-	Heat shock protein 60 family chaperone GroEL
GrpE	contig_17200	fig|6666666.180496.peg.2439	contig_7936_1465_2028	1163.92	1465	2028	+	Heat shock protein GrpE
DnaK	contig_17201	fig|6666666.180496.peg.2440	contig_7936_2215_4080	2955.62	2215	4080	+	Chaperone protein DnaK
CbpA	contig_17202	fig|6666666.180496.peg.2253	contig_726_47714_46761	1229.22	47714	46761	-	DnaJ-class molecular chaperone CbpA
DnaJ	contig_17203	fig|6666666.180496.peg.561	contig_17314_2492_3610	474.42	2492	3610	+	Chaperone protein DnaJ
DnaJ	contig_17204	fig|6666666.180496.peg.527	contig_16865_3908_4843	423.28	3908	4843	+	Chaperone protein DnaJ
ClpB	contig_17205	fig|6666666.180496.peg.2822	contig_9815_4685_2094	275.53	4685	2094	-	ClpB protein
ClpA	contig_17206	fig|6666666.180496.peg.2455	contig_8048_14432_16699	399.61	14432	16699	+	ATP-dependent Clp protease ATP-binding subunit ClpA
ClpS	contig_17207	fig|6666666.180496.peg.2454	contig_8048_14089_14406	786.82	14089	14406	+	ATP-dependent Clp protease adaptor protein ClpS
ClpX	contig_17208	fig|6666666.180496.peg.784	contig_19557_1078_2397	398.26	1078	2397	+	ATP-dependent Clp protease ATP-binding subunit ClpX
ClpP	contig_17209	fig|6666666.180496.peg.783	contig_19557_473_1078	121.94	473	1078	+	ATP-dependent Clp protease proteolytic subunit (EC 3.4.21.92)
PrmA	contig_17210	fig|6666666.180496.peg.1938	contig_63_27538_26624	30.98	27538	26624	-	Ribosomal protein L11 methyltransferase (EC 2.1.1.-)
PrmA	contig_17211	fig|6666666.180496.peg.1769	contig_5311_15776_16636	132.37	15776	16636	+	Ribosomal protein L11 methyltransferase (EC 2.1.1.-)
OmpH	contig_17212	fig|6666666.180496.peg.2363	contig_7414_12421_11888	675.73	12421	11888	-	Outer membrane protein H precursor
SurA	contig_17213	fig|6666666.180496.peg.2793	contig_9697_1648_2631	243.52	1648	2631	+	Survival protein SurA precursor (Peptidyl-prolyl cis-trans isomerase SurA) (EC 5.2.1.8)
HflX	contig_17214	fig|6666666.180496.peg.1723	contig_5231_3231_1720	54.52	3231	1720	-	GTP-binding protein HflX
CspA	contig_17215	fig|6666666.180496.peg.2782	contig_956_7381_7581	295.13	7381	7581	+	Cold shock protein CspA

[truncated: 1 more sheets: Sheet1]
